# Supplementary material for: Gut Microbial Gene Expression in Mother-Fed and Formula-Fed Piglets
Source: PLoS One. 2010 Aug 27;5(8):e12459. doi: 10.1371/journal.pone.0012459 (PMC2929194; doi:10.1371/journal.pone.0012459)
Supplement: Table S2 — In-house collection of bacterial genomes used for taxonomic assigment of cDNA sequences. (0.08 MB XLSX) [file pone.0012459.s003.xlsx]

## Sheet: Table S2
Prevotella genomes from Comprehensive Microbial Resource (CMR)
http://cmr.jcvi.org/
>gpi:1265|cmr:1796	Chromosome II Prevotella intermedia 17 {Prevotella intermedia 17;}
>hmp013:1|cmr:2713	pseudoChromo Prevotella melaninogenica ATCC 25845 {Prevotella melaninogenica ATCC 25845;}
>gfr:704|cmr:853	chromosome Prevotella ruminicola 23 {Prevotella ruminicola 23;}
Bacterial genomes from NCBI
ftp://ftp.ncbi.nih.gov/genomes/Bacteria/
>gi|89106884	ref|AC_000091.1	Escherichia coli str. K-12 substr. W3110, complete genome
>gi|15604717	ref|NC_000117.1	Chlamydia trachomatis D/UW-3/CX, complete genome
>gi|15642775	ref|NC_000853.1	Thermotoga maritima MSB8, complete genome
>gi|118430835	ref|NC_000854.2	Aeropyrum pernix K1, complete genome
>gi|14518450	ref|NC_000868.1	Pyrococcus abyssi GE5, complete genome
>gi|16271976	ref|NC_000907.1	Haemophilus influenzae Rd KW20, complete genome
>gi|108885074	ref|NC_000908.2	Mycoplasma genitalium G37, complete genome
>gi|15668172	ref|NC_000909.1	Methanocaldococcus jannaschii DSM 2661, complete genome
>gi|16329170	ref|NC_000911.1	Synechocystis sp. PCC 6803, complete genome
>gi|13507739	ref|NC_000912.1	Mycoplasma pneumoniae M129, complete genome
>gi|49175990	ref|NC_000913.2	Escherichia coli str. K-12 substr. MG1655 chromosome, complete genome
>gi|15644634	ref|NC_000915.1	Helicobacter pylori 26695, complete genome
>gi|15678031	ref|NC_000916.1	Methanothermobacter thermautotrophicus str. Delta H, complete genome
>gi|11497621	ref|NC_000917.1	Archaeoglobus fulgidus DSM 4304, complete genome
>gi|15282445	ref|NC_000918.1	Aquifex aeolicus VF5, complete genome
>gi|15638995	ref|NC_000919.1	Treponema pallidum subsp. pallidum str. Nichols, complete genome
>gi|15611071	ref|NC_000921.1	Helicobacter pylori J99, complete genome
>gi|15617929	ref|NC_000922.1	Chlamydophila pneumoniae CWL029, complete genome
>gi|14589963	ref|NC_000961.1	Pyrococcus horikoshii OT3, complete genome
>gi|57116681	ref|NC_000962.2	Mycobacterium tuberculosis H37Rv, complete genome
>gi|15603881	ref|NC_000963.1	Rickettsia prowazekii str. Madrid E, complete genome
>gi|255767013	ref|NC_000964.3	Bacillus subtilis subsp. subtilis str. 168, complete genome
>gi|15594346	ref|NC_001318.1	Borrelia burgdorferi B31, complete genome
>gi|10954488	ref|NC_001732.1	Methanocaldococcus jannaschii DSM 2661 extrachromosomal, complete genome
>gi|10954532	ref|NC_001733.1	Methanocaldococcus jannaschii DSM 2661 extrachromosomal, complete genome
>gi|13357558	ref|NC_002162.1	Ureaplasma parvum serovar 3 str. ATCC 700970, complete genome
>gi|15791399	ref|NC_002163.1	Campylobacter jejuni subsp. jejuni NCTC 11168, complete genome
>gi|58021288	ref|NC_002179.2	Chlamydophila pneumoniae AR39, complete genome
>gi|57014152	ref|NC_002488.3	Xylella fastidiosa 9a5c, complete genome
>gi|15835535	ref|NC_002491.1	Chlamydophila pneumoniae J138, complete genome
>gi|15640032	ref|NC_002505.1	Vibrio cholerae O1 biovar El Tor str. N16961 chromosome I, complete genome
>gi|110645304	ref|NC_002516.2	Pseudomonas aeruginosa PAO1, complete genome
>gi|15616630	ref|NC_002528.1	Buchnera aphidicola str. APS (Acyrthosiphon pisum), complete genome
>gi|57596592	ref|NC_002570.2	Bacillus halodurans C-125, complete genome
>gi|16081186	ref|NC_002578.1	Thermoplasma acidophilum DSM 1728, complete genome
>gi|15789340	ref|NC_002607.1	Halobacterium sp. NRC-1, complete genome
>gi|29337300	ref|NC_002620.2	Chlamydia muridarum Nigg, complete genome
>gi|16445223	ref|NC_002655.2	Escherichia coli O157:H7 EDL933, complete genome
>gi|15671982	ref|NC_002662.1	Lactococcus lactis subsp. lactis Il1403, complete genome
>gi|15601865	ref|NC_002663.1	Pasteurella multocida subsp. multocida str. Pm70, complete genome
>gi|15826865	ref|NC_002677.1	Mycobacterium leprae TN, complete genome
>gi|57165207	ref|NC_002678.2	Mesorhizobium loti MAFF303099, complete genome
>gi|13540831	ref|NC_002689.2	Thermoplasma volcanium GSS1, complete genome
>gi|15829254	ref|NC_002695.1	Escherichia coli O157:H7 str. Sakai, complete genome
>gi|16124256	ref|NC_002696.2	Caulobacter crescentus CB15, complete genome
>gi|15674250	ref|NC_002737.1	Streptococcus pyogenes M1 GAS, complete genome
>gi|29165615	ref|NC_002745.2	Staphylococcus aureus subsp. aureus N315, complete genome
>gi|15896971	ref|NC_002754.1	Sulfolobus solfataricus P2, complete genome
>gi|50953765	ref|NC_002755.2	Mycobacterium tuberculosis CDC1551, complete genome
>gi|57634611	ref|NC_002758.2	Staphylococcus aureus subsp. aureus Mu50, complete genome
>gi|15828471	ref|NC_002771.1	Mycoplasma pulmonis UAB CTIP, complete genome
>gi|33598993	ref|NC_002927.3	Bordetella bronchiseptica RB50, complete genome
>gi|33594723	ref|NC_002928.3	Bordetella parapertussis 12822, complete genome
>gi|33591275	ref|NC_002929.2	Bordetella pertussis Tohama I, complete genome
>gi|21672841	ref|NC_002932.3	Chlorobium tepidum TLS, complete genome
>gi|38232642	ref|NC_002935.2	Corynebacterium diphtheriae NCTC 13129, complete genome
>gi|57233530	ref|NC_002936.3	Dehalococcoides ethenogenes 195, complete genome
>gi|46562128	ref|NC_002937.3	Desulfovibrio vulgaris subsp. vulgaris str. Hildenborough, complete genome
>gi|39995111	ref|NC_002939.4	Geobacter sulfurreducens PCA, complete genome
>gi|33151282	ref|NC_002940.2	Haemophilus ducreyi 35000HP, complete genome
>gi|52840256	ref|NC_002942.5	Legionella pneumophila subsp. pneumophila str. Philadelphia 1, complete genome
>gi|41406098	ref|NC_002944.2	Mycobacterium avium subsp. paratuberculosis K-10, complete genome
>gi|31791177	ref|NC_002945.3	Mycobacterium bovis AF2122/97, complete genome
>gi|59800473	ref|NC_002946.2	Neisseria gonorrhoeae FA 1090, complete genome
>gi|26986745	ref|NC_002947.3	Pseudomonas putida KT2440, complete genome
>gi|34539880	ref|NC_002950.2	Porphyromonas gingivalis W83, complete genome
>gi|57650036	ref|NC_002951.2	Staphylococcus aureus subsp. aureus COL, complete genome
>gi|49482253	ref|NC_002952.2	Staphylococcus aureus subsp. aureus MRSA252, complete genome
>gi|49484912	ref|NC_002953.3	Staphylococcus aureus subsp. aureus MSSA476, complete genome
>gi|42516522	ref|NC_002967.9	Treponema denticola ATCC 35405, complete genome
>gi|77358712	ref|NC_002971.3	Coxiella burnetii RSA 493, complete genome
>gi|85700163	ref|NC_002973.6	Listeria monocytogenes str. 4b F2365, complete genome
>gi|57865352	ref|NC_002976.3	Staphylococcus epidermidis RP62A, complete genome
>gi|77128441	ref|NC_002977.6	Methylococcus capsulatus str. Bath, complete genome
>gi|42519920	ref|NC_002978.6	Wolbachia endosymbiont of Drosophila melanogaster, complete genome
>gi|194172857	ref|NC_003028.3	Streptococcus pneumoniae TIGR4, complete genome
>gi|15893298	ref|NC_003030.1	Clostridium acetobutylicum ATCC 824, complete genome
>gi|15963753	ref|NC_003047.1	Sinorhizobium meliloti 1021, complete genome
>gi|15902044	ref|NC_003098.1	Streptococcus pneumoniae R6, complete genome
>gi|15891923	ref|NC_003103.1	Rickettsia conorii str. Malish 7, complete genome
>gi|24473558	ref|NC_003106.2	Sulfolobus tokodaii str. 7, complete genome
>gi|77358697	ref|NC_003112.2	Neisseria meningitidis MC58, complete genome
>gi|15793034	ref|NC_003116.1	Neisseria meningitidis Z2491, complete genome
>gi|16120353	ref|NC_003143.1	Yersinia pestis CO92, complete genome
>gi|162960844	ref|NC_003155.4	Streptomyces avermitilis MA-4680, complete genome
>gi|16763390	ref|NC_003197.1	Salmonella typhimurium LT2, complete genome
>gi|16758993	ref|NC_003198.1	Salmonella enterica subsp. enterica serovar Typhi str. CT18, complete genome
>gi|16802048	ref|NC_003210.1	Listeria monocytogenes EGD-e, complete genome
>gi|16799079	ref|NC_003212.1	Listeria innocua Clip11262, complete genome
>gi|60679597	ref|NC_003228.3	Bacteroides fragilis NCTC 9343, complete genome
>gi|17227497	ref|NC_003272.1	Nostoc sp. PCC 7120, complete genome
>gi|17544719	ref|NC_003295.1	Ralstonia solanacearum GMI1000, complete genome
>gi|29839769	ref|NC_003361.3	Chlamydophila caviae GPIC, complete genome
>gi|18311643	ref|NC_003364.1	Pyrobaculum aerophilum str. IM2, complete genome
>gi|18308982	ref|NC_003366.1	Clostridium perfringens str. 13, complete genome
>gi|18976372	ref|NC_003413.1	Pyrococcus furiosus DSM 3638, complete genome
>gi|58036263	ref|NC_003450.3	Corynebacterium glutamicum ATCC 13032, complete genome
>gi|19703352	ref|NC_003454.1	Fusobacterium nucleatum subsp. nucleatum ATCC 25586, complete genome
>gi|19745201	ref|NC_003485.1	Streptococcus pyogenes MGAS8232, complete genome
>gi|20093440	ref|NC_003551.1	Methanopyrus kandleri AV19, complete genome
>gi|20088899	ref|NC_003552.1	Methanosarcina acetivorans C2A, complete genome
>gi|20806542	ref|NC_003869.1	Thermoanaerobacter tengcongensis MB4, complete genome
>gi|32141095	ref|NC_003888.3	Streptomyces coelicolor A3(2), complete genome
>gi|21226102	ref|NC_003901.1	Methanosarcina mazei Go1, complete genome
>gi|21229478	ref|NC_003902.1	Xanthomonas campestris pv. campestris str. ATCC 33913, complete genome
>gi|42779081	ref|NC_003909.8	Bacillus cereus ATCC 10987, complete genome
>gi|71277742	ref|NC_003910.7	Colwellia psychrerythraea 34H, complete genome
>gi|56694928	ref|NC_003911.11	Ruegeria pomeroyi DSS-3, complete genome
>gi|57236892	ref|NC_003912.7	Campylobacter jejuni RM1221, complete genome
>gi|21240774	ref|NC_003919.1	Xanthomonas axonopodis pv. citri str. 306, complete genome
>gi|21281729	ref|NC_003923.1	Staphylococcus aureus subsp. aureus MW2, complete genome
>gi|30260195	ref|NC_003997.3	Bacillus anthracis str. Ames, complete genome
>gi|21672294	ref|NC_004061.1	Buchnera aphidicola str. Sg (Schizaphis graminum), complete genome
>gi|21909536	ref|NC_004070.1	Streptococcus pyogenes MGAS315, complete genome
>gi|22123922	ref|NC_004088.1	Yersinia pestis KIM 10, complete genome
>gi|22297544	ref|NC_004113.1	Thermosynechococcus elongatus BP-1, complete genome
>gi|22536185	ref|NC_004116.1	Streptococcus agalactiae 2603V/R, complete genome
>gi|70728250	ref|NC_004129.6	Pseudomonas fluorescens Pf-5, complete genome
>gi|23097455	ref|NC_004193.1	Oceanobacillus iheyensis HTE831, complete genome
>gi|58036264	ref|NC_004307.2	Bifidobacterium longum NCC2705, complete genome
>gi|56968493	ref|NC_004311.2	Brucella suis 1330 chromosome II, complete genome
>gi|24111450	ref|NC_004337.1	Shigella flexneri 2a str. 301, complete genome
>gi|24212700	ref|NC_004342.1	Leptospira interrogans serovar Lai str. 56601 chromosome I, complete genome
>gi|32490749	ref|NC_004344.2	Wigglesworthia glossinidia endosymbiont of Glossina brevipalpis, complete genome
>gi|24371600	ref|NC_004347.1	Shewanella oneidensis MR-1, complete genome
>gi|24378532	ref|NC_004350.1	Streptococcus mutans UA159, complete genome
>gi|25010075	ref|NC_004368.1	Streptococcus agalactiae NEM316, complete genome
>gi|25026556	ref|NC_004369.1	Corynebacterium efficiens YS-314, complete genome
>gi|26245917	ref|NC_004431.1	Escherichia coli CFT073, complete genome
>gi|26553452	ref|NC_004432.1	Mycoplasma penetrans HF-2, complete genome
>gi|117956319	ref|NC_004459.2	Vibrio vulnificus CMCP6 chromosome I, complete genome
>gi|27466918	ref|NC_004461.1	Staphylococcus epidermidis ATCC 12228, complete genome
>gi|27375111	ref|NC_004463.1	Bradyrhizobium japonicum USDA 110, complete genome
>gi|27904513	ref|NC_004545.1	Buchnera aphidicola str. Bp (Baizongia pistaciae), complete genome
>gi|50118965	ref|NC_004547.2	Erwinia carotovora subsp. atroseptica SCRI1043, complete genome
>gi|28572175	ref|NC_004551.1	Tropheryma whipplei TW08/27, complete genome
>gi|62184647	ref|NC_004552.2	Chlamydophila abortus S26/3, complete genome
>gi|28197945	ref|NC_004556.1	Xylella fastidiosa Temecula1, complete genome
>gi|28209834	ref|NC_004557.1	Clostridium tetani E88, complete genome
>gi|28376974	ref|NC_004567.1	Lactobacillus plantarum WCFS1, complete genome
>gi|32447382	ref|NC_004572.3	Tropheryma whipplei str. Twist, complete genome
>gi|28867243	ref|NC_004578.1	Pseudomonas syringae pv. tomato str. DC3000, complete genome
>gi|28894912	ref|NC_004606.1	Streptococcus pyogenes SSI-1, complete genome
>gi|29140543	ref|NC_004631.1	Salmonella enterica subsp. enterica serovar Typhi str. Ty2, complete genome
>gi|29345410	ref|NC_004663.1	Bacteroides thetaiotaomicron VPI-5482, complete genome
>gi|29374661	ref|NC_004668.1	Enterococcus faecalis V583, complete genome
>gi|30018278	ref|NC_004722.1	Bacillus cereus ATCC 14579, complete genome
>gi|30061571	ref|NC_004741.1	Shigella flexneri 2a str. 2457T, complete genome
>gi|30248031	ref|NC_004757.1	Nitrosomonas europaea ATCC 19718, complete genome
>gi|31544204	ref|NC_004829.1	Mycoplasma gallisepticum R, complete genome
>gi|56416370	ref|NC_004842.2	Anaplasma marginale str. St. Maries, complete genome
>gi|32265499	ref|NC_004917.1	Helicobacter hepaticus ATCC 51449, complete genome
>gi|32470666	ref|NC_005027.1	Rhodopirellula baltica SH 1, complete genome
>gi|33239452	ref|NC_005042.1	Prochlorococcus marinus subsp. marinus str. CCMP1375, complete genome
>gi|33241335	ref|NC_005043.1	Chlamydophila pneumoniae TW-183, complete genome
>gi|33519483	ref|NC_005061.1	Candidatus Blochmannia floridanus, complete genome
>gi|33864539	ref|NC_005070.1	Synechococcus sp. WH 8102, complete genome
>gi|33862273	ref|NC_005071.1	Prochlorococcus marinus str. MIT 9313, complete genome
>gi|33860560	ref|NC_005072.1	Prochlorococcus marinus subsp. pastoris str. CCMP1986, complete genome
>gi|34495455	ref|NC_005085.1	Chromobacterium violaceum ATCC 12472, complete genome
>gi|34556458	ref|NC_005090.1	Wolinella succinogenes DSM 1740, complete genome
>gi|37519569	ref|NC_005125.1	Gloeobacter violaceus PCC 7421, complete genome
>gi|37524032	ref|NC_005126.1	Photorhabdus luminescens subsp. laumondii TTO1, complete genome
>gi|38349555	ref|NC_005213.1	Nanoarchaeum equitans Kin4-M, complete genome
>gi|57238731	ref|NC_005295.2	Ehrlichia ruminantium str. Welgevonden, complete genome
>gi|39933080	ref|NC_005296.1	Rhodopseudomonas palustris CGA009, complete genome
>gi|255961248	ref|NC_005303.2	Onion yellows phytoplasma OY-M, complete genome
>gi|42518084	ref|NC_005362.1	Lactobacillus johnsonii NCC 533, complete genome
>gi|42521650	ref|NC_005363.1	Bdellovibrio bacteriovorus HD100, complete genome
>gi|127763381	ref|NC_005364.2	Mycoplasma mycoides subsp. mycoides SC str. PG1, complete genome
>gi|71733195	ref|NC_005773.3	Pseudomonas syringae pv. phaseolicola 1448A, complete genome
>gi|45357563	ref|NC_005791.1	Methanococcus maripaludis S2, complete genome
>gi|45439865	ref|NC_005810.1	Yersinia pestis biovar Microtus str. 91001, complete genome
>gi|46198308	ref|NC_005835.1	Thermus thermophilus HB27, complete genome
>gi|46445634	ref|NC_005861.1	Candidatus Protochlamydia amoebophila UWE25, complete genome
>gi|48477072	ref|NC_005877.1	Picrophilus torridus DSM 9790, complete genome
>gi|49183039	ref|NC_005945.1	Bacillus anthracis str. Sterne, complete genome
>gi|49473688	ref|NC_005955.1	Bartonella quintana str. Toulouse, complete genome
>gi|49474831	ref|NC_005956.1	Bartonella henselae str. Houston-1, complete genome
>gi|49476684	ref|NC_005957.1	Bacillus thuringiensis serovar konkukian str. 97-27, complete genome
>gi|50083297	ref|NC_005966.1	Acinetobacter sp. ADP1, complete genome
>gi|50364815	ref|NC_006055.1	Mesoplasma florum L1, complete genome
>gi|50841496	ref|NC_006085.1	Propionibacterium acnes KPA171202, complete genome
>gi|50913346	ref|NC_006086.1	Streptococcus pyogenes MGAS10394, complete genome
>gi|50953925	ref|NC_006087.1	Leifsonia xyli subsp. xyli str. CTCB07, complete genome
>gi|51243852	ref|NC_006138.1	Desulfotalea psychrophila LSv54, complete genome
>gi|51473215	ref|NC_006142.1	Rickettsia typhi str. Wilmington, complete genome
>gi|51594359	ref|NC_006155.1	Yersinia pseudotuberculosis IP 32953, complete genome
>gi|51891138	ref|NC_006177.1	Symbiobacterium thermophilum IAM 14863, complete genome
>gi|163119169	ref|NC_006270.3	Bacillus licheniformis ATCC 14580, complete genome
>gi|52140164	ref|NC_006274.1	Bacillus cereus E33L, complete genome
>gi|52424055	ref|NC_006300.1	Mannheimia succiniciproducens MBEL55E, complete genome
>gi|52783855	ref|NC_006322.1	Bacillus licheniformis ATCC 14580, complete genome
>gi|53711291	ref|NC_006347.1	Bacteroides fragilis YCH46, complete genome
>gi|54019969	ref|NC_006360.1	Mycoplasma hyopneumoniae 232, complete genome
>gi|54021964	ref|NC_006361.1	Nocardia farcinica IFM 10152, complete genome
>gi|54295983	ref|NC_006368.1	Legionella pneumophila str. Paris, complete genome
>gi|54292964	ref|NC_006369.1	Legionella pneumophila str. Lens, complete genome
>gi|54307237	ref|NC_006370.1	Photobacterium profundum SS9 chromosome 1, complete genome
>gi|55820103	ref|NC_006448.1	Streptococcus thermophilus LMG 18311, complete genome
>gi|55821993	ref|NC_006449.1	Streptococcus thermophilus CNRZ1066, complete genome
>gi|55979969	ref|NC_006461.1	Thermus thermophilus HB8, complete genome
>gi|56418535	ref|NC_006510.1	Geobacillus kaustophilus HTA426, complete genome
>gi|56412276	ref|NC_006511.1	Salmonella enterica subsp. enterica serovar Paratyphi A str. ATCC 9150, complete genome
>gi|56459112	ref|NC_006512.1	Idiomarina loihiensis L2TR, complete genome
>gi|56475432	ref|NC_006513.1	Aromatoleum aromaticum EbN1, complete genome
>gi|283856168	ref|NC_006526.2	Zymomonas mobilis subsp. mobilis ZM4, complete genome
>gi|255961454	ref|NC_006570.2	Francisella tularensis subsp. tularensis SCHU S4, complete genome
>gi|56750010	ref|NC_006576.1	Synechococcus elongatus PCC 6301, complete genome
>gi|56961782	ref|NC_006582.1	Bacillus clausii KSM-K16, complete genome
>gi|57639935	ref|NC_006624.1	Thermococcus kodakarensis KOD1, complete genome
>gi|58038491	ref|NC_006677.1	Gluconobacter oxydans 621H, complete genome
>gi|159162017	ref|NC_006814.3	Lactobacillus acidophilus NCFM, complete genome
>gi|58616727	ref|NC_006831.1	Ehrlichia ruminantium str. Gardel, complete genome
>gi|58578664	ref|NC_006832.1	Ehrlichia ruminantium str. Welgevonden, complete genome
>gi|58584261	ref|NC_006833.1	Wolbachia endosymbiont strain TRS of Brugia malayi, complete genome
>gi|58579623	ref|NC_006834.1	Xanthomonas oryzae pv. oryzae KACC10331, complete genome
>gi|172087630	ref|NC_006840.2	Vibrio fischeri ES114 chromosome I, complete genome
>gi|62178570	ref|NC_006905.1	Salmonella enterica subsp. enterica serovar Choleraesuis str. SC-B67, complete genome
>gi|47458835	ref|NC_006908.1	Mycoplasma mobile 163K, complete genome
>gi|62288991	ref|NC_006932.1	Brucella abortus bv. 1 str. 9-941 chromosome I, complete genome
>gi|62316961	ref|NC_006933.1	Brucella abortus bv. 1 str. 9-941 chromosome II, complete genome
>gi|62388892	ref|NC_006958.1	Corynebacterium glutamicum ATCC 13032, complete genome
>gi|66043271	ref|NC_007005.1	Pseudomonas syringae pv. syringae B728a, complete genome
>gi|66766352	ref|NC_007086.1	Xanthomonas campestris pv. campestris str. 8004, complete genome
>gi|67458392	ref|NC_007109.1	Rickettsia felis URRWXCal2, complete genome
>gi|162960935	ref|NC_007146.2	Haemophilus influenzae 86-028NP, complete genome
>gi|68535062	ref|NC_007164.1	Corynebacterium jeikeium K411, complete genome
>gi|70725001	ref|NC_007168.1	Staphylococcus haemolyticus JCSC1435, complete genome
>gi|70605853	ref|NC_007181.1	Sulfolobus acidocaldarius DSM 639, complete genome
>gi|71064581	ref|NC_007204.1	Psychrobacter arcticus 273-4, complete genome
>gi|71082709	ref|NC_007205.1	Candidatus Pelagibacter ubique HTCC1062, complete genome
>gi|71891793	ref|NC_007292.1	Candidatus Blochmannia pennsylvanicus str. BPEN, complete genome
>gi|71894025	ref|NC_007294.1	Mycoplasma synoviae 53, complete genome
>gi|71893359	ref|NC_007295.1	Mycoplasma hyopneumoniae J, complete genome
>gi|71902667	ref|NC_007296.1	Streptococcus pyogenes MGAS6180, complete genome
>gi|71909814	ref|NC_007297.1	Streptococcus pyogenes MGAS5005, complete genome
>gi|71905642	ref|NC_007298.1	Dechloromonas aromatica RCB, complete genome
>gi|72080342	ref|NC_007332.1	Mycoplasma hyopneumoniae 7448, complete genome
>gi|72160406	ref|NC_007333.1	Thermobifida fusca YX, complete genome
>gi|162958048	ref|NC_007335.2	Prochlorococcus marinus str. NATL2A, complete genome
>gi|73661309	ref|NC_007350.1	Staphylococcus saprophyticus subsp. saprophyticus ATCC 15305, complete genome
>gi|73666633	ref|NC_007354.1	Ehrlichia canis str. Jake, complete genome
>gi|73747956	ref|NC_007356.1	Dehalococcoides sp. CBDB1, complete genome
>gi|74310614	ref|NC_007384.1	Shigella sonnei Ss046, complete genome
>gi|74316018	ref|NC_007404.1	Thiobacillus denitrificans ATCC 25259, complete genome
>gi|75674199	ref|NC_007406.1	Nitrobacter winogradskyi Nb-255, complete genome
>gi|75906225	ref|NC_007413.1	Anabaena variabilis ATCC 29413, complete genome
>gi|76800655	ref|NC_007426.1	Natronomonas pharaonis DSM 2160, complete genome
>gi|76788711	ref|NC_007429.1	Chlamydia trachomatis A/HAR-13, complete genome
>gi|76786714	ref|NC_007432.1	Streptococcus agalactiae A909, complete genome
>gi|77358982	ref|NC_007481.1	Pseudoalteromonas haloplanktis TAC125 chromosome I, complete genome
>gi|77163561	ref|NC_007484.1	Nitrosococcus oceani ATCC 19707, complete genome
>gi|255961261	ref|NC_007492.2	Pseudomonas fluorescens Pf0-1, complete genome
>gi|77461965	ref|NC_007493.1	Rhodobacter sphaeroides 2.4.1 chromosome 1, complete genome
>gi|90960985	ref|NC_007498.2	Pelobacter carbinolicus DSM 2380, complete genome
>gi|78042616	ref|NC_007503.1	Carboxydothermus hydrogenoformans Z-2901, complete genome
>gi|78045556	ref|NC_007508.1	Xanthomonas campestris pv. vesicatoria str. 85-10, complete genome
>gi|78059643	ref|NC_007509.1	Burkholderia sp. 383 chromosome 3, complete genome
>gi|78064658	ref|NC_007510.1	Burkholderia sp. 383 chromosome 1, complete genome
>gi|78185892	ref|NC_007512.1	Chlorobium luteolum DSM 273, complete genome
>gi|78183584	ref|NC_007513.1	Synechococcus sp. CC9902, complete genome
>gi|78187984	ref|NC_007514.1	Chlorobium chlorochromatii CaD3, complete genome
>gi|78211558	ref|NC_007516.1	Synechococcus sp. CC9605, complete genome
>gi|78221228	ref|NC_007517.1	Geobacter metallireducens GS-15, complete genome
>gi|78355047	ref|NC_007519.1	Desulfovibrio desulfuricans G20, complete genome
>gi|118139508	ref|NC_007520.2	Thiomicrospira crunogena XCL-2, complete genome
>gi|50196905	ref|NC_007530.2	Bacillus anthracis str. 'Ames Ancestor', complete genome
>gi|78776201	ref|NC_007575.1	Sulfurimonas denitrificans DSM 1251, complete genome
>gi|81427616	ref|NC_007576.1	Lactobacillus sakei subsp. sakei 23K, complete genome
>gi|78778385	ref|NC_007577.1	Prochlorococcus marinus str. MIT 9312, complete genome
>gi|81298811	ref|NC_007604.1	Synechococcus elongatus PCC 7942, complete genome
>gi|82775382	ref|NC_007606.1	Shigella dysenteriae Sd197, complete genome
>gi|82542618	ref|NC_007613.1	Shigella boydii Sb227, complete genome
>gi|82749777	ref|NC_007622.1	Staphylococcus aureus RF122, complete genome
>gi|83268957	ref|NC_007624.1	Brucella melitensis biovar Abortus 2308 chromosome II, complete genome
>gi|83309099	ref|NC_007626.1	Magnetospirillum magneticum AMB-1, complete genome
>gi|83319253	ref|NC_007633.1	Mycoplasma capricolum subsp. capricolum ATCC 27343, complete genome
>gi|83591340	ref|NC_007643.1	Rhodospirillum rubrum ATCC 11170, complete genome
>gi|83588874	ref|NC_007644.1	Moorella thermoacetica ATCC 39073, complete genome
>gi|83642913	ref|NC_007645.1	Hahella chejuensis KCTC 2396, complete genome
>gi|83718394	ref|NC_007651.1	Burkholderia thailandensis E264 chromosome I, complete genome
>gi|83814055	ref|NC_007677.1	Salinibacter ruber DSM 13855, complete genome
>gi|84488831	ref|NC_007681.1	Methanosphaera stadtmanae DSM 3091, complete genome
>gi|84621657	ref|NC_007705.1	Xanthomonas oryzae pv. oryzae MAFF 311018, complete genome
>gi|85057978	ref|NC_007712.1	Sodalis glossinidius str. 'morsitans', complete genome
>gi|85057280	ref|NC_007716.1	Aster yellows witches'-broom phytoplasma AYWB, complete genome
>gi|85372828	ref|NC_007722.1	Erythrobacter litoralis HTCC2594, complete genome
>gi|85857845	ref|NC_007759.1	Syntrophus aciditrophicus SB, complete genome
>gi|86156430	ref|NC_007760.1	Anaeromyxobacter dehalogenans 2CP-C, complete genome
>gi|86355669	ref|NC_007761.1	Rhizobium etli CFN 42, complete genome
>gi|86604733	ref|NC_007775.1	Synechococcus sp. JA-3-3Ab, complete genome
>gi|86607503	ref|NC_007776.1	Synechococcus sp. JA-2-3B'a(2-13), complete genome
>gi|86738724	ref|NC_007777.1	Frankia sp. CcI3, complete genome
>gi|86747127	ref|NC_007778.1	Rhodopseudomonas palustris HaA2, complete genome
>gi|87159884	ref|NC_007793.1	Staphylococcus aureus subsp. aureus USA300_FPR3757, complete genome
>gi|87198026	ref|NC_007794.1	Novosphingobium aromaticivorans DSM 12444, complete genome
>gi|88193823	ref|NC_007795.1	Staphylococcus aureus subsp. aureus NCTC 8325, complete genome
>gi|88601322	ref|NC_007796.1	Methanospirillum hungatei JF-1, complete genome
>gi|88606690	ref|NC_007797.1	Anaplasma phagocytophilum HZ, complete genome
>gi|88607955	ref|NC_007798.1	Neorickettsia sennetsu str. Miyayama, complete genome
>gi|88657561	ref|NC_007799.1	Ehrlichia chaffeensis str. Arkansas, complete genome
>gi|89052491	ref|NC_007802.1	Jannaschia sp. CCS1, complete genome
>gi|89255449	ref|NC_007880.1	Francisella tularensis subsp. holarctica, complete genome
>gi|89897807	ref|NC_007899.1	Chlamydophila felis Fe/C-56, complete genome
>gi|89892746	ref|NC_007907.1	Desulfitobacterium hafniense Y51, complete genome
>gi|89898822	ref|NC_007908.1	Rhodoferax ferrireducens T118, complete genome
>gi|90019649	ref|NC_007912.1	Saccharophagus degradans 2-40, complete genome
>gi|90421528	ref|NC_007925.1	Rhodopseudomonas palustris BisB18, complete genome
>gi|90960990	ref|NC_007929.1	Lactobacillus salivarius UCC118, complete genome
>gi|91204815	ref|NC_007940.1	Rickettsia bellii RML369-C, complete genome
>gi|91209055	ref|NC_007946.1	Escherichia coli UTI89, complete genome
>gi|91774356	ref|NC_007947.1	Methylobacillus flagellatus KT, complete genome
>gi|91785913	ref|NC_007948.1	Polaromonas sp. JS666, complete genome
>gi|91777110	ref|NC_007952.1	Burkholderia xenovorans LB400 chromosome 2, complete genome
>gi|91780071	ref|NC_007953.1	Burkholderia xenovorans LB400 chromosome 3, complete genome
>gi|91791369	ref|NC_007954.1	Shewanella denitrificans OS217, complete genome
>gi|91772082	ref|NC_007955.1	Methanococcoides burtonii DSM 6242, complete genome
>gi|91974482	ref|NC_007958.1	Rhodopseudomonas palustris BisB5, complete genome
>gi|92112136	ref|NC_007963.1	Chromohalobacter salexigens DSM 3043, complete genome
>gi|92115633	ref|NC_007964.1	Nitrobacter hamburgensis X14, complete genome
>gi|93004831	ref|NC_007969.1	Psychrobacter cryohalolentis K5, complete genome
>gi|94676460	ref|NC_007984.1	Baumannia cicadellinicola str. Hc (Homalodisca coagulata), complete genome
>gi|94967031	ref|NC_008009.1	Candidatus Koribacter versatilis Ellin345, complete genome
>gi|94986445	ref|NC_008011.1	Lawsonia intracellularis PHE/MN1-00, complete genome
>gi|94987631	ref|NC_008021.1	Streptococcus pyogenes MGAS9429, complete genome
>gi|94989509	ref|NC_008022.1	Streptococcus pyogenes MGAS10270, complete genome
>gi|94991497	ref|NC_008023.1	Streptococcus pyogenes MGAS2096, complete genome
>gi|94993396	ref|NC_008024.1	Streptococcus pyogenes MGAS10750, complete genome
>gi|94984109	ref|NC_008025.1	Deinococcus geothermalis DSM 11300, complete genome
>gi|104779316	ref|NC_008027.1	Pseudomonas entomophila L48, complete genome
>gi|99079841	ref|NC_008044.1	Ruegeria sp. TM1040, complete genome
>gi|103485498	ref|NC_008048.1	Sphingopyxis alaskensis RB2256, complete genome
>gi|104773257	ref|NC_008054.1	Lactobacillus delbrueckii subsp. bulgaricus ATCC 11842, complete genome
>gi|108562424	ref|NC_008086.1	Helicobacter pylori HPAG1, complete genome
>gi|108756767	ref|NC_008095.1	Myxococcus xanthus DK 1622, complete genome
>gi|108796981	ref|NC_008146.1	Mycobacterium sp. MCS, complete genome
>gi|108802856	ref|NC_008148.1	Rubrobacter xylanophilus DSM 9941, complete genome
>gi|108810166	ref|NC_008149.1	Yersinia pestis Nepal516, complete genome
>gi|108805998	ref|NC_008150.1	Yersinia pestis Antiqua, complete genome
>gi|110677421	ref|NC_008209.1	Roseobacter denitrificans OCh 114, complete genome
>gi|110666976	ref|NC_008212.1	Haloquadratum walsbyi DSM 16790, complete genome
>gi|109896332	ref|NC_008228.1	Pseudoalteromonas atlantica T6c, complete genome
>gi|109946640	ref|NC_008229.1	Helicobacter acinonychis str. Sheeba, complete genome
>gi|110669657	ref|NC_008245.1	Francisella tularensis subsp. tularensis FSC198, complete genome
>gi|110640213	ref|NC_008253.1	Escherichia coli 536, complete genome
>gi|110632362	ref|NC_008254.1	Mesorhizobium sp. BNC1, complete genome
>gi|110636427	ref|NC_008255.1	Cytophaga hutchinsonii ATCC 33406, complete genome
>gi|110804074	ref|NC_008258.1	Shigella flexneri 5 str. 8401, complete genome
>gi|110832861	ref|NC_008260.1	Alcanivorax borkumensis SK2, complete genome
>gi|110798562	ref|NC_008261.1	Clostridium perfringens ATCC 13124, complete genome
>gi|110801439	ref|NC_008262.1	Clostridium perfringens SM101, complete genome
>gi|110804020	ref|NC_008265.1	Clostridium phage phiSM101 chromosome, complete genome
>gi|111017022	ref|NC_008268.1	Rhodococcus jostii RHA1, complete genome
>gi|111114823	ref|NC_008277.1	Borrelia afzelii PKo, complete genome
>gi|111219505	ref|NC_008278.1	Frankia alni ACN14a, complete genome
>gi|113460149	ref|NC_008309.1	Haemophilus somnus 129PT, complete genome
>gi|113473942	ref|NC_008312.1	Trichodesmium erythraeum IMS101, complete genome
>gi|113866031	ref|NC_008313.1	Ralstonia eutropha H16 chromosome 1, complete genome
>gi|113952711	ref|NC_008319.1	Synechococcus sp. CC9311, complete genome
>gi|113968346	ref|NC_008321.1	Shewanella sp. MR-4, complete genome
>gi|114045513	ref|NC_008322.1	Shewanella sp. MR-7, complete genome
>gi|114319166	ref|NC_008340.1	Alkalilimnicola ehrlichii MLHE-1, complete genome
>gi|114326664	ref|NC_008343.1	Granulibacter bethesdensis CGDNIH1, complete genome
>gi|114330036	ref|NC_008344.1	Nitrosomonas eutropha C91, complete genome
>gi|114561188	ref|NC_008345.1	Shewanella frigidimarina NCIMB 400, complete genome
>gi|114565576	ref|NC_008346.1	Syntrophomonas wolfei subsp. wolfei str. Goettingen, complete genome
>gi|114568554	ref|NC_008347.1	Maricaulis maris MCS10, complete genome
>gi|114797051	ref|NC_008358.1	Hyphomonas neptunium ATCC 15444, complete genome
>gi|115313981	ref|NC_008369.1	Francisella tularensis subsp. holarctica OSU18, complete genome
>gi|116249766	ref|NC_008380.1	Rhizobium leguminosarum bv. viciae 3841, complete genome
>gi|115350056	ref|NC_008390.1	Burkholderia ambifaria AMMD chromosome 1, complete genome
>gi|115522030	ref|NC_008435.1	Rhodopseudomonas palustris BisA53, complete genome
>gi|116048575	ref|NC_008463.1	Pseudomonas aeruginosa UCBPP-PA14, complete genome
>gi|116332681	ref|NC_008497.1	Lactobacillus brevis ATCC 367, complete genome
>gi|116334902	ref|NC_008512.1	Candidatus Carsonella ruddii PV, complete genome
>gi|116514950	ref|NC_008513.1	Buchnera aphidicola str. Cc (Cinara cedri), complete genome
>gi|116491818	ref|NC_008525.1	Pediococcus pentosaceus ATCC 25745, complete genome
>gi|116493574	ref|NC_008526.1	Lactobacillus casei ATCC 334, complete genome
>gi|116510843	ref|NC_008527.1	Lactococcus lactis subsp. cremoris SK11, complete genome
>gi|116490126	ref|NC_008528.1	Oenococcus oeni PSU-1, complete genome
>gi|116513228	ref|NC_008529.1	Lactobacillus delbrueckii subsp. bulgaricus ATCC BAA-365, complete genome
>gi|116628683	ref|NC_008530.1	Lactobacillus gasseri ATCC 33323, complete genome
>gi|116617174	ref|NC_008531.1	Leuconostoc mesenteroides subsp. mesenteroides ATCC 8293, complete genome
>gi|116626972	ref|NC_008532.1	Streptococcus thermophilus LMD-9, complete genome
>gi|116515308	ref|NC_008533.1	Streptococcus pneumoniae D39, complete genome
>gi|116619145	ref|NC_008536.1	Solibacter usitatus Ellin6076, complete genome
>gi|116753325	ref|NC_008553.1	Methanosaeta thermophila PT, complete genome
>gi|116747452	ref|NC_008554.1	Syntrophobacter fumaroxidans MPOB, complete genome
>gi|116871422	ref|NC_008555.1	Listeria welshimeri serovar 6b str. SLCC5334, complete genome
>gi|117622295	ref|NC_008563.1	Escherichia coli APEC O1, complete genome
>gi|117617447	ref|NC_008570.1	Aeromonas hydrophila subsp. hydrophila ATCC 7966, complete genome
>gi|120434372	ref|NC_008571.1	Gramella forsetii KT0803, complete genome
>gi|117923318	ref|NC_008576.1	Magnetococcus sp. MC-1, complete genome
>gi|117927211	ref|NC_008578.1	Acidothermus cellulolyticus 11B, complete genome
>gi|118442852	ref|NC_008593.1	Clostridium novyi NT, complete genome
>gi|118462219	ref|NC_008595.1	Mycobacterium avium 104, complete genome
>gi|118467340	ref|NC_008596.1	Mycobacterium smegmatis str. MC2 155, complete genome
>gi|118474057	ref|NC_008599.1	Campylobacter fetus subsp. fetus 82-40, complete genome
>gi|118475778	ref|NC_008600.1	Bacillus thuringiensis str. Al Hakam, complete genome
>gi|118496615	ref|NC_008601.1	Francisella tularensis subsp. novicida U112, complete genome
>gi|118578449	ref|NC_008609.1	Pelobacter propionicus DSM 2379, complete genome
>gi|118602060	ref|NC_008610.1	Candidatus Ruthia magnifica str. Cm (Calyptogena magnifica), complete genome
>gi|118615919	ref|NC_008611.1	Mycobacterium ulcerans Agy99, complete genome
>gi|119025018	ref|NC_008618.1	Bifidobacterium adolescentis ATCC 15703, complete genome
>gi|119355857	ref|NC_008639.1	Chlorobium phaeobacteroides DSM 266, complete genome
>gi|119718918	ref|NC_008698.1	Thermofilum pendens Hrk 5, complete genome
>gi|119714272	ref|NC_008699.1	Nocardioides sp. JS614, complete genome
>gi|119773142	ref|NC_008700.1	Shewanella amazonensis SB2B, complete genome
>gi|119871520	ref|NC_008701.1	Pyrobaculum islandicum DSM 4184, complete genome
>gi|119896292	ref|NC_008702.1	Azoarcus sp. BH72, complete genome
>gi|119866057	ref|NC_008705.1	Mycobacterium sp. KMS, complete genome
>gi|119943794	ref|NC_008709.1	Psychromonas ingrahamii 37, complete genome
>gi|119952806	ref|NC_008710.1	Borrelia turicatae 91E135, complete genome
>gi|119960487	ref|NC_008711.1	Arthrobacter aurescens TC1, complete genome
>gi|120401028	ref|NC_008726.1	Mycobacterium vanbaalenii PYR-1, complete genome
>gi|120552944	ref|NC_008740.1	Marinobacter aquaeolei VT8, complete genome
>gi|120596833	ref|NC_008750.1	Shewanella sp. W3-18-1, complete genome
>gi|120601051	ref|NC_008751.1	Desulfovibrio vulgaris subsp. vulgaris DP4, complete genome
>gi|120608714	ref|NC_008752.1	Acidovorax avenae subsp. citrulli AAC00-1, complete genome
>gi|121633901	ref|NC_008767.1	Neisseria meningitidis FAM18, complete genome
>gi|121635883	ref|NC_008769.1	Mycobacterium bovis BCG str. Pasteur 1173P2, complete genome
>gi|121602919	ref|NC_008781.1	Polaromonas naphthalenivorans CJ2, complete genome
>gi|121592436	ref|NC_008782.1	Acidovorax sp. JS42, complete genome
>gi|121601635	ref|NC_008783.1	Bartonella bacilliformis KC583, complete genome
>gi|121596444	ref|NC_008784.1	Burkholderia mallei SAVP1 chromosome II, complete genome
>gi|121598179	ref|NC_008785.1	Burkholderia mallei SAVP1 chromosome I, complete genome
>gi|121607004	ref|NC_008786.1	Verminephrobacter eiseniae EF01-2, complete genome
>gi|121612099	ref|NC_008787.1	Campylobacter jejuni subsp. jejuni 81-176, complete genome
>gi|121996810	ref|NC_008789.1	Halorhodospira halophila SL1, complete genome
>gi|123440403	ref|NC_008800.1	Yersinia enterocolitica subsp. enterocolitica 8081, complete genome
>gi|123967536	ref|NC_008816.1	Prochlorococcus marinus str. AS9601, complete genome
>gi|123965234	ref|NC_008817.1	Prochlorococcus marinus str. MIT 9515, complete genome
>gi|124026906	ref|NC_008818.1	Hyperthermus butylicus DSM 5456, complete genome
>gi|124024712	ref|NC_008819.1	Prochlorococcus marinus str. NATL1A, complete genome
>gi|124021714	ref|NC_008820.1	Prochlorococcus marinus str. MIT 9303, complete genome
>gi|124265193	ref|NC_008825.1	Methylibium petroleiphilum PM1, complete genome
>gi|124484829	ref|NC_008942.1	Methanocorpusculum labreanum Z, complete genome
>gi|125622882	ref|NC_009004.1	Lactococcus lactis subsp. cremoris MG1363, complete genome
>gi|125716887	ref|NC_009009.1	Streptococcus sanguinis SK36, complete genome
>gi|125972525	ref|NC_009012.1	Clostridium thermocellum ATCC 27405, complete genome
>gi|126464913	ref|NC_009033.1	Staphylothermus marinus F1, complete genome
>gi|126460778	ref|NC_009049.1	Rhodobacter sphaeroides ATCC 17029 chromosome 1, complete genome
>gi|126177952	ref|NC_009051.1	Methanoculleus marisnigri JR1, complete genome
>gi|126172257	ref|NC_009052.1	Shewanella baltica OS155, complete genome
>gi|126207488	ref|NC_009053.1	Actinobacillus pleuropneumoniae L20, complete genome
>gi|126458628	ref|NC_009073.1	Pyrobaculum calidifontis JCM 11548, complete genome
>gi|126438353	ref|NC_009074.1	Burkholderia pseudomallei 668 chromosome I, complete genome
>gi|126442307	ref|NC_009075.1	Burkholderia pseudomallei 668 chromosome II, complete genome
>gi|126451443	ref|NC_009076.1	Burkholderia pseudomallei 1106a chromosome I, complete genome
>gi|126432613	ref|NC_009077.1	Mycobacterium sp. JLS, complete genome
>gi|126455463	ref|NC_009078.1	Burkholderia pseudomallei 1106a chromosome II, complete genome
>gi|126445587	ref|NC_009079.1	Burkholderia mallei NCTC 10247 chromosome II, complete genome
>gi|126447966	ref|NC_009080.1	Burkholderia mallei NCTC 10247 chromosome I, complete genome
>gi|126640115	ref|NC_009085.1	Acinetobacter baumannii ATCC 17978, complete genome
>gi|126697566	ref|NC_009089.1	Clostridium difficile 630, complete genome
>gi|126695337	ref|NC_009091.1	Prochlorococcus marinus str. MIT 9301, complete genome
>gi|127510935	ref|NC_009092.1	Shewanella loihica PV-4, complete genome
>gi|134045046	ref|NC_009135.1	Methanococcus maripaludis C5, complete genome
>gi|134093294	ref|NC_009138.1	Herminiimonas arsenicoxydans, complete genome
>gi|134096620	ref|NC_009142.1	Saccharopolyspora erythraea NRRL 2338, complete genome
>gi|134297881	ref|NC_009253.1	Desulfotomaculum reducens MI-1, complete genome
>gi|134301169	ref|NC_009257.1	Francisella tularensis subsp. tularensis WY96-3418, complete genome
>gi|138893679	ref|NC_009328.1	Geobacillus thermodenitrificans NG80-2, complete genome
>gi|139472888	ref|NC_009332.1	Streptococcus pyogenes str. Manfredo, complete genome
>gi|145218822	ref|NC_009337.1	Prosthecochloris vibrioformis DSM 265, complete genome
>gi|145220606	ref|NC_009338.1	Mycobacterium gilvum PYR-GCK, complete genome
>gi|145294042	ref|NC_009342.1	Corynebacterium glutamicum R, complete genome
>gi|145297124	ref|NC_009348.1	Aeromonas salmonicida subsp. salmonicida A449, complete genome
>gi|145590267	ref|NC_009376.1	Pyrobaculum arsenaticum DSM 13514, complete genome
>gi|145588189	ref|NC_009379.1	Polynucleobacter necessarius subsp. asymbioticus QLW-P1DMWA-1, complete genome
>gi|145592566	ref|NC_009380.1	Salinispora tropica CNB-440, complete genome
>gi|145597324	ref|NC_009381.1	Yersinia pestis Pestoides F, complete genome
>gi|146276058	ref|NC_009428.1	Rhodobacter sphaeroides ATCC 17025, complete genome
>gi|146280397	ref|NC_009434.1	Pseudomonas stutzeri A1501, complete genome
>gi|146309667	ref|NC_009436.1	Enterobacter sp. 638, complete genome
>gi|146295085	ref|NC_009437.1	Caldicellulosiruptor saccharolyticus DSM 8903, complete genome
>gi|146291111	ref|NC_009438.1	Shewanella putrefaciens CN-32, complete genome
>gi|146305042	ref|NC_009439.1	Pseudomonas mendocina ymp, complete genome
>gi|146302785	ref|NC_009440.1	Metallosphaera sedula DSM 5348, complete genome
>gi|146297766	ref|NC_009441.1	Flavobacterium johnsoniae UW101, complete genome
>gi|146317663	ref|NC_009442.1	Streptococcus suis 05ZYH33, complete genome
>gi|146319850	ref|NC_009443.1	Streptococcus suis 98HAH33, complete genome
>gi|146337175	ref|NC_009445.1	Bradyrhizobium sp. ORS278, complete genome
>gi|146328629	ref|NC_009446.1	Dichelobacter nodosus VCS1703A, complete genome
>gi|147676335	ref|NC_009454.1	Pelotomaculum thermopropionicum SI, complete genome
>gi|147668652	ref|NC_009455.1	Dehalococcoides sp. BAV1, complete genome
>gi|147918682	ref|NC_009464.1	Uncultured methanogenic archaeon RC-I, complete genome
>gi|148244169	ref|NC_009465.1	Candidatus Vesicomyosocius okutanii HA, complete genome
>gi|148271178	ref|NC_009480.1	Clavibacter michiganensis subsp. michiganensis NCPPB 382, complete genome
>gi|148238336	ref|NC_009481.1	Synechococcus sp. WH 7803, complete genome
>gi|148241099	ref|NC_009482.1	Synechococcus sp. RCC307, complete genome
>gi|148262085	ref|NC_009483.1	Geobacter uraniireducens Rf4, complete genome
>gi|148259021	ref|NC_009484.1	Acidiphilium cryptum JF-5, complete genome
>gi|148251626	ref|NC_009485.1	Bradyrhizobium sp. BTAi1, complete genome
>gi|148269145	ref|NC_009486.1	Thermotoga petrophila RKU-1, complete genome
>gi|148266447	ref|NC_009487.1	Staphylococcus aureus subsp. aureus JH9, complete genome
>gi|148283997	ref|NC_009488.1	Orientia tsutsugamushi Boryong, complete genome
>gi|148358139	ref|NC_009494.1	Legionella pneumophila str. Corby, complete genome
>gi|148378011	ref|NC_009495.1	Clostridium botulinum A str. ATCC 3502, complete genome
>gi|148377268	ref|NC_009497.1	Mycoplasma agalactiae PG2, complete genome
>gi|148552929	ref|NC_009511.1	Sphingomonas wittichii RW1, complete genome
>gi|148545259	ref|NC_009512.1	Pseudomonas putida F1, complete genome
>gi|148543243	ref|NC_009513.1	Lactobacillus reuteri DSM 20016, complete genome
>gi|148642060	ref|NC_009515.1	Methanobrevibacter smithii ATCC 35061, complete genome
>gi|148654188	ref|NC_009523.1	Roseiflexus sp. RS-1, complete genome
>gi|148651817	ref|NC_009524.1	Psychrobacter sp. PRwf-1, complete genome
>gi|148659757	ref|NC_009525.1	Mycobacterium tuberculosis H37Ra, complete genome
>gi|148821191	ref|NC_009565.1	Mycobacterium tuberculosis F11, complete genome
>gi|148825133	ref|NC_009566.1	Haemophilus influenzae PittEE, complete genome
>gi|148826757	ref|NC_009567.1	Haemophilus influenzae PittGG, complete genome
>gi|150024114	ref|NC_009613.1	Flavobacterium psychrophilum JIP02/86, complete genome
>gi|150002608	ref|NC_009614.1	Bacteroides vulgatus ATCC 8482, complete genome
>gi|150006674	ref|NC_009615.1	Parabacteroides distasonis ATCC 8503, complete genome
>gi|150019913	ref|NC_009616.1	Thermosipho melanesiensis BI429, complete genome
>gi|150014892	ref|NC_009617.1	Clostridium beijerinckii NCIMB 8052, complete genome
>gi|150392480	ref|NC_009632.1	Staphylococcus aureus subsp. aureus JH1, complete genome
>gi|150387853	ref|NC_009633.1	Alkaliphilus metalliredigens QYMF, complete genome
>gi|150398760	ref|NC_009634.1	Methanococcus vannielii SB, complete genome
>gi|150400439	ref|NC_009635.1	Methanococcus aeolicus Nankai-3, complete genome
>gi|150395228	ref|NC_009636.1	Sinorhizobium medicae WSM419, complete genome
>gi|150401930	ref|NC_009637.1	Methanococcus maripaludis C7, complete genome
>gi|151220212	ref|NC_009641.1	Staphylococcus aureus subsp. aureus str. Newman, complete genome
>gi|152968582	ref|NC_009648.1	Klebsiella pneumoniae subsp. pneumoniae MGH 78578, complete genome
>gi|152994043	ref|NC_009654.1	Marinomonas sp. MWYL1, complete genome
>gi|152977688	ref|NC_009655.1	Actinobacillus succinogenes 130Z, complete genome
>gi|152983466	ref|NC_009656.1	Pseudomonas aeruginosa PA7, complete genome
>gi|152979768	ref|NC_009659.1	Janthinobacterium sp. Marseille, complete genome
>gi|152989753	ref|NC_009662.1	Nitratiruptor sp. SB155-2, complete genome
>gi|152991597	ref|NC_009663.1	Sulfurovum sp. NBC37-1, complete genome
>gi|255961475	ref|NC_009664.2	Kineococcus radiotolerans SRS30216, complete genome
>gi|152998555	ref|NC_009665.1	Shewanella baltica OS185, complete genome
>gi|152973854	ref|NC_009674.1	Bacillus cereus subsp. cytotoxis NVH 391-98, complete genome
>gi|153002879	ref|NC_009675.1	Anaeromyxobacter sp. Fw109-5, complete genome
>gi|153930785	ref|NC_009697.1	Clostridium botulinum A str. ATCC 19397, complete genome
>gi|153934468	ref|NC_009698.1	Clostridium botulinum A str. Hall, complete genome
>gi|153937894	ref|NC_009699.1	Clostridium botulinum F str. Langeland, complete genome
>gi|153952670	ref|NC_009706.1	Clostridium kluyveri DSM 555, complete genome
>gi|153950938	ref|NC_009707.1	Campylobacter jejuni subsp. doylei 269.97, complete genome
>gi|153946813	ref|NC_009708.1	Yersinia pseudotuberculosis IP 31758, complete genome
>gi|154149549	ref|NC_009712.1	Candidatus Methanoregula boonei 6A8, complete genome
>gi|154147866	ref|NC_009714.1	Campylobacter hominis ATCC BAA-381, complete genome
>gi|154173617	ref|NC_009715.1	Campylobacter curvus 525.92, complete genome
>gi|154248705	ref|NC_009718.1	Fervidobacterium nodosum Rt17-B1, complete genome
>gi|154250456	ref|NC_009719.1	Parvibaculum lavamentivorans DS-1, complete genome
>gi|154243958	ref|NC_009720.1	Xanthobacter autotrophicus Py2, complete genome
>gi|154684518	ref|NC_009725.1	Bacillus amyloliquefaciens FZB42, complete genome
>gi|154705721	ref|NC_009727.1	Coxiella burnetii Dugway 5J108-111, complete genome
>gi|156501369	ref|NC_009749.1	Francisella tularensis subsp. holarctica FTNF002-00, complete genome
>gi|156740028	ref|NC_009767.1	Roseiflexus castenholzii DSM 13941, complete genome
>gi|156936795	ref|NC_009776.1	Ignicoccus hospitalis KIN4/I, complete genome
>gi|156932229	ref|NC_009778.1	Enterobacter sakazakii ATCC BAA-894, complete genome
>gi|156978331	ref|NC_009782.1	Staphylococcus aureus subsp. aureus Mu3, complete genome
>gi|156972381	ref|NC_009783.1	Vibrio harveyi ATCC BAA-1116 chromosome I, complete genome
>gi|157149651	ref|NC_009785.1	Streptococcus gordonii str. Challis substr. CH1, complete genome
>gi|157144296	ref|NC_009792.1	Citrobacter koseri ATCC BAA-895, complete genome
>gi|157159467	ref|NC_009800.1	Escherichia coli HS, complete genome
>gi|157154711	ref|NC_009801.1	Escherichia coli E24377A, complete genome
>gi|157163852	ref|NC_009802.1	Campylobacter concisus 13826, complete genome
>gi|157362870	ref|NC_009828.1	Thermotoga lettingae TMO, complete genome
>gi|157373141	ref|NC_009831.1	Shewanella sediminis HAW-EB3, complete genome
>gi|157368249	ref|NC_009832.1	Serratia proteamaculans 568, complete genome
>gi|157414322	ref|NC_009839.1	Campylobacter jejuni subsp. jejuni 81116, complete genome
>gi|157412338	ref|NC_009840.1	Prochlorococcus marinus str. MIT 9215, complete genome
>gi|157690798	ref|NC_009848.1	Bacillus pumilus SAFR-032, complete genome
>gi|157736271	ref|NC_009850.1	Arcobacter butzleri RM4018, complete genome
>gi|157803189	ref|NC_009879.1	Rickettsia canadensis str. McKiel, complete genome
>gi|157825125	ref|NC_009881.1	Rickettsia akari str. Hartford, complete genome
>gi|157827862	ref|NC_009882.1	Rickettsia rickettsii str. 'Sheila Smith', complete genome
>gi|157826385	ref|NC_009883.1	Rickettsia bellii OSU 85-389, complete genome
>gi|157964072	ref|NC_009900.1	Rickettsia massiliae MTU5, complete genome
>gi|157959830	ref|NC_009901.1	Shewanella pealeana ATCC 700345, complete genome
>gi|158311867	ref|NC_009921.1	Frankia sp. EAN1pec, complete genome
>gi|158319059	ref|NC_009922.1	Alkaliphilus oremlandii OhILAs, complete genome
>gi|158333233	ref|NC_009925.1	Acaryochloris marina MBIC11017, complete genome
>gi|158421624	ref|NC_009937.1	Azorhizobium caulinodans ORS 571, complete genome
>gi|158520017	ref|NC_009943.1	Candidatus Desulfococcus oleovorans Hxd3, complete genome
>gi|159042556	ref|NC_009952.1	Dinoroseobacter shibae DFL 12, complete genome
>gi|159035674	ref|NC_009953.1	Salinispora arenicola CNS-205, complete genome
>gi|159040592	ref|NC_009954.1	Caldivirga maquilingensis IC-167, complete genome
>gi|159896533	ref|NC_009972.1	Herpetosiphon aurantiacus ATCC 23779, complete genome
>gi|159904396	ref|NC_009975.1	Methanococcus maripaludis C6, complete genome
>gi|159902540	ref|NC_009976.1	Prochlorococcus marinus str. MIT 9211, complete genome
>gi|160873126	ref|NC_009997.1	Shewanella baltica OS195, complete genome
>gi|160878162	ref|NC_010001.1	Clostridium phytofermentans ISDg, complete genome
>gi|160895450	ref|NC_010002.1	Delftia acidovorans SPH-1, complete genome
>gi|160901491	ref|NC_010003.1	Petrotoga mobilis SJ95, complete genome
>gi|161501984	ref|NC_010067.1	Salmonella enterica subsp. arizonae serovar 62:z4,z23:--, complete genome
>gi|161508266	ref|NC_010079.1	Staphylococcus aureus subsp. aureus USA300_TCH1516, complete genome
>gi|161506634	ref|NC_010080.1	Lactobacillus helveticus DPC 4571, complete genome
>gi|161527512	ref|NC_010085.1	Nitrosopumilus maritimus SCM1, complete genome
>gi|161612313	ref|NC_010102.1	Salmonella enterica subsp. enterica serovar Paratyphi B str. SPB7, complete genome
>gi|161829703	ref|NC_010117.1	Coxiella burnetii RSA 331, complete genome
>gi|161833634	ref|NC_010118.1	Candidatus Sulcia muelleri GWSS, complete genome
>gi|161869018	ref|NC_010120.1	Neisseria meningitidis 053442, complete genome
>gi|162145846	ref|NC_010125.1	Gluconacetobacter diazotrophicus PAl 5, complete genome
>gi|162418099	ref|NC_010159.1	Yersinia pestis Angola, complete genome
>gi|163867306	ref|NC_010161.1	Bartonella tribocorum CIP 105476, complete genome
>gi|162448269	ref|NC_010162.1	Sorangium cellulosum 'So ce 56', complete genome
>gi|162446888	ref|NC_010163.1	Acholeplasma laidlawii PG-8A, complete genome
>gi|163844199	ref|NC_010167.1	Brucella suis ATCC 23445 chromosome II, complete genome
>gi|163838769	ref|NC_010168.1	Renibacterium salmoninarum ATCC 33209, complete genome
>gi|163854304	ref|NC_010170.1	Bordetella petrii DSM 12804, complete genome
>gi|163849457	ref|NC_010172.1	Methylobacterium extorquens PA1, complete genome
>gi|163845603	ref|NC_010175.1	Chloroflexus aurantiacus J-10-fl, complete genome
>gi|163938013	ref|NC_010184.1	Bacillus weihenstephanensis KBAB4, complete genome
>gi|165932549	ref|NC_010263.1	Rickettsia rickettsii str. Iowa, complete genome
>gi|165975457	ref|NC_010278.1	Actinobacillus pleuropneumoniae serovar 3 str. JL03, complete genome
>gi|166154848	ref|NC_010280.1	Chlamydia trachomatis L2b/UCH-1/proctitis, complete genome
>gi|166153973	ref|NC_010287.1	Chlamydia trachomatis 434/Bu, complete genome
>gi|166362741	ref|NC_010296.1	Microcystis aeruginosa NIES-843, complete genome
>gi|167038675	ref|NC_010320.1	Thermoanaerobacter sp. X514, complete genome
>gi|167036431	ref|NC_010321.1	Thermoanaerobacter pseudethanolicus ATCC 33223, complete genome
>gi|167031021	ref|NC_010322.1	Pseudomonas putida GB-1, complete genome
>gi|167621941	ref|NC_010334.1	Shewanella halifaxensis HAW-EB4, complete genome
>gi|167626225	ref|NC_010336.1	Francisella philomiragia subsp. philomiragia ATCC 25017, complete genome
>gi|255961476	ref|NC_010337.2	Heliobacterium modesticaldum Ice1, complete genome
>gi|167643973	ref|NC_010338.1	Caulobacter sp. K31, complete genome
>gi|169235049	ref|NC_010364.1	Halobacterium salinarum R1, complete genome
>gi|169823697	ref|NC_010376.1	Finegoldia magna ATCC 29328, complete genome
>gi|169832377	ref|NC_010380.1	Streptococcus pneumoniae Hungary19A-6, complete genome
>gi|169825618	ref|NC_010382.1	Lysinibacillus sphaericus C3-41, complete genome
>gi|169632029	ref|NC_010400.1	Acinetobacter baumannii SDF, complete genome
>gi|170780462	ref|NC_010407.1	Clavibacter michiganensis subsp. sepedonicus, complete genome
>gi|169794206	ref|NC_010410.1	Acinetobacter baumannii AYE, complete genome
>gi|169830219	ref|NC_010424.1	Candidatus Desulforudis audaxviator MP104C, complete genome
>gi|170022262	ref|NC_010465.1	Yersinia pseudotuberculosis YPIII, complete genome
>gi|170018061	ref|NC_010468.1	Escherichia coli ATCC 8739, complete genome
>gi|170016358	ref|NC_010471.1	Leuconostoc citreum KM20, complete genome
>gi|170079663	ref|NC_010473.1	Escherichia coli str. K-12 substr. DH10B, complete genome
>gi|170076636	ref|NC_010475.1	Synechococcus sp. PCC 7002, complete genome
>gi|170289627	ref|NC_010482.1	Candidatus Korarchaeum cryptofilum OPF8, complete genome
>gi|170287807	ref|NC_010483.1	Thermotoga sp. RQ2, complete genome
>gi|170679574	ref|NC_010498.1	Escherichia coli SMS-3-5, complete genome
>gi|170719187	ref|NC_010501.1	Pseudomonas putida W619, complete genome
>gi|170761847	ref|NC_010503.1	Ureaplasma parvum serovar 3 str. ATCC 27815, complete genome
>gi|170746450	ref|NC_010505.1	Methylobacterium radiotolerans JCM 2831, complete genome
>gi|170724370	ref|NC_010506.1	Shewanella woodyi ATCC 51908, complete genome
>gi|170731356	ref|NC_010508.1	Burkholderia cenocepacia MC0-3 chromosome 1, complete genome
>gi|170738367	ref|NC_010511.1	Methylobacterium sp. 4-46, complete genome
>gi|170729251	ref|NC_010513.1	Xylella fastidiosa M12, complete genome
>gi|170754211	ref|NC_010516.1	Clostridium botulinum B1 str. Okra, complete genome
>gi|170717206	ref|NC_010519.1	Haemophilus somnus 2336, complete genome
>gi|170758191	ref|NC_010520.1	Clostridium botulinum A3 str. Loch Maree, complete genome
>gi|171056692	ref|NC_010524.1	Leptothrix cholodnii SP-6, complete genome
>gi|171184485	ref|NC_010525.1	Thermoproteus neutrophilus V24Sta, complete genome
>gi|188590795	ref|NC_010528.1	Cupriavidus taiwanensis str. LMG19424 chromosome I, complete genome
>gi|188591847	ref|NC_010530.1	Cupriavidus taiwanensis str. LMG19424 chromosome 2, complete genome
>gi|171462832	ref|NC_010531.1	Polynucleobacter necessarius subsp. necessarius STIR1, complete genome
>gi|197294169	ref|NC_010544.1	Candidatus Phytoplasma australiense, complete genome
>gi|172039680	ref|NC_010545.1	Corynebacterium urealyticum DSM 7109, complete genome
>gi|172059067	ref|NC_010551.1	Burkholderia ambifaria MC40-6 chromosome 1, complete genome
>gi|197283915	ref|NC_010554.1	Proteus mirabilis HI4320, complete genome
>gi|172056045	ref|NC_010556.1	Exiguobacterium sibiricum 255-15, complete genome
>gi|182411826	ref|NC_010571.1	Opitutus terrae PB90-1, complete genome
>gi|182433793	ref|NC_010572.1	Streptomyces griseus subsp. griseus NBRC 13350, complete genome
>gi|182680572	ref|NC_010577.1	Xylella fastidiosa M23, complete genome
>gi|182677002	ref|NC_010581.1	Beijerinckia indica subsp. indica ATCC 9039, complete genome
>gi|182682970	ref|NC_010582.1	Streptococcus pneumoniae CGSP14, complete genome
>gi|184152655	ref|NC_010609.1	Lactobacillus reuteri JCM 1112, complete genome
>gi|184154476	ref|NC_010610.1	Lactobacillus fermentum IFO 3956, complete genome
>gi|184156320	ref|NC_010611.1	Acinetobacter baumannii ACICU, complete genome
>gi|183980035	ref|NC_010612.1	Mycobacterium marinum M, complete genome
>gi|184199646	ref|NC_010617.1	Kocuria rhizophila DC2201, complete genome
>gi|186680550	ref|NC_010628.1	Nostoc punctiforme PCC 73102, complete genome
>gi|186893344	ref|NC_010634.1	Yersinia pseudotuberculosis PB1/+, complete genome
>gi|187250423	ref|NC_010644.1	Elusimicrobium minutum Pei191, complete genome
>gi|187476514	ref|NC_010645.1	Bordetella avium 197N, complete genome
>gi|187734516	ref|NC_010655.1	Akkermansia muciniphila ATCC BAA-835, complete genome
>gi|187730020	ref|NC_010658.1	Shigella boydii CDC 3083-94, complete genome
>gi|187917883	ref|NC_010673.1	Borrelia hermsii DAH, complete genome
>gi|187932320	ref|NC_010674.1	Clostridium botulinum B str. Eklund 17B, complete genome
>gi|187930913	ref|NC_010677.1	Francisella tularensis subsp. mediasiatica FSC147, complete genome
>gi|187922035	ref|NC_010681.1	Burkholderia phytofirmans PsJN chromosome 1, complete genome
>gi|188989396	ref|NC_010688.1	Xanthomonas campestris pv. campestris str. B100, complete genome
>gi|188532165	ref|NC_010694.1	Erwinia tasmaniensis Et1/99, complete genome
>gi|209406223	ref|NC_010698.2	Helicobacter pylori Shi470, complete genome
>gi|188574270	ref|NC_010717.1	Xanthomonas oryzae pv. oryzae PXO99A, complete genome
>gi|188584642	ref|NC_010718.1	Natranaerobius thermophilus JW/NM-WN-LF, complete genome
>gi|188587536	ref|NC_010723.1	Clostridium botulinum E3 str. Alaska E43, complete genome
>gi|188579286	ref|NC_010725.1	Methylobacterium populi BJ001, complete genome
>gi|188993864	ref|NC_010729.1	Porphyromonas gingivalis ATCC 33277, complete genome
>gi|188995955	ref|NC_010730.1	Sulfurihydrogenibium sp. YO3AOP1, complete genome
>gi|189022234	ref|NC_010740.1	Brucella abortus S19 chromosome 2, complete genome
>gi|189025236	ref|NC_010741.1	Treponema pallidum subsp. pallidum SS14, complete genome
>gi|189182907	ref|NC_010793.1	Orientia tsutsugamushi str. Ikeda, complete genome
>gi|189218017	ref|NC_010794.1	Methylacidiphilum infernorum V4, complete genome
>gi|189347993	ref|NC_010801.1	Burkholderia multivorans ATCC 17616 chromosome 3, complete genome
>gi|189345558	ref|NC_010803.1	Chlorobium limicola DSM 245, complete genome
>gi|189348893	ref|NC_010804.1	Burkholderia multivorans ATCC 17616 chromosome 1, complete genome
>gi|189351978	ref|NC_010805.1	Burkholderia multivorans ATCC 17616 chromosome 2, complete genome
>gi|189423082	ref|NC_010814.1	Geobacter lovleyi SZ, complete genome
>gi|189438863	ref|NC_010816.1	Bifidobacterium longum DJO10A, complete genome
>gi|189501470	ref|NC_010830.1	Candidatus Amoebophilus asiaticus 5a2, complete genome
>gi|189499000	ref|NC_010831.1	Chlorobium phaeobacteroides BS1, complete genome
>gi|189909570	ref|NC_010842.1	Leptospira biflexa serovar Patoc strain 'Patoc 1 (Ames)' chromosome I, complete genome
>gi|190149269	ref|NC_010939.1	Actinobacillus pleuropneumoniae serovar 7 str. AP76, complete genome
>gi|190572091	ref|NC_010943.1	Stenotrophomonas maltophilia K279a, complete genome
>gi|190570478	ref|NC_010981.1	Wolbachia endosymbiont of Culex quinquefasciatus Pel, complete genome
>gi|190889639	ref|NC_010994.1	Rhizobium etli CIAT 652, complete genome
>gi|192358779	ref|NC_010995.1	Cellvibrio japonicus Ueda107, complete genome
>gi|191636824	ref|NC_010999.1	Lactobacillus casei BL23, complete genome
>gi|206558403	ref|NC_011000.1	Burkholderia cenocepacia J2315 chromosome 1, complete genome
>gi|206561868	ref|NC_011001.1	Burkholderia cenocepacia J2315 chromosome 2, complete genome
>gi|191639869	ref|NC_011002.1	Burkholderia cenocepacia J2315 chromosome 3, complete genome
>gi|192288433	ref|NC_011004.1	Rhodopseudomonas palustris TIE-1, complete genome
>gi|193082772	ref|NC_011025.1	Mycoplasma arthritidis 158L3-1, complete genome
>gi|193213720	ref|NC_011026.1	Chloroherpeton thalassium ATCC 35110, complete genome
>gi|193211676	ref|NC_011027.1	Chlorobaculum parvum NCIB 8327, complete genome
>gi|194097589	ref|NC_011035.1	Neisseria gonorrhoeae NCCP11945, complete genome
>gi|194246403	ref|NC_011047.1	Candidatus Phytoplasma mali, complete genome
>gi|194332853	ref|NC_011059.1	Prosthecochloris aestuarii DSM 271, complete genome
>gi|194335182	ref|NC_011060.1	Pelodictyon phaeoclathratiforme BU-1, complete genome
>gi|194363778	ref|NC_011071.1	Stenotrophomonas maltophilia R551-3, complete genome
>gi|194396645	ref|NC_011072.1	Streptococcus pneumoniae G54, complete genome
>gi|194442203	ref|NC_011080.1	Salmonella enterica subsp. enterica serovar Newport str. SL254, complete genome
>gi|194447306	ref|NC_011083.1	Salmonella enterica subsp. enterica serovar Heidelberg str. SL476, complete genome
>gi|194733902	ref|NC_011094.1	Salmonella enterica subsp. enterica serovar Schwarzengrund str. CVM19633, complete genome
>gi|195952380	ref|NC_011126.1	Hydrogenobaculum sp. Y04AAS1, complete genome
>gi|195977156	ref|NC_011134.1	Streptococcus equi subsp. zooepidemicus MGCS10565, complete genome
>gi|196154825	ref|NC_011138.1	Alteromonas macleodii 'Deep ecotype', complete genome
>gi|197103466	ref|NC_011144.1	Phenylobacterium zucineum HLK1, complete genome
>gi|197120421	ref|NC_011145.1	Anaeromyxobacter sp. K, complete genome
>gi|197116402	ref|NC_011146.1	Geobacter bemidjiensis Bem, complete genome
>gi|197361212	ref|NC_011147.1	Salmonella enterica subsp. enterica serovar Paratyphi A str. AKU_12601, complete genome
>gi|197247352	ref|NC_011149.1	Salmonella enterica subsp. enterica serovar Agona str. SL483, complete genome
>gi|198241740	ref|NC_011205.1	Salmonella enterica subsp. enterica serovar Dublin str. CT_02021853, complete genome
>gi|198282148	ref|NC_011206.1	Acidithiobacillus ferrooxidans ATCC 53993, complete genome
>gi|203283926	ref|NC_011229.1	Borrelia duttonii Ly, complete genome
>gi|203287471	ref|NC_011244.1	Borrelia recurrentis A1, complete genome
>gi|205351346	ref|NC_011274.1	Salmonella enterica subsp. enterica serovar Gallinarum str. 287/91, complete genome
>gi|206575712	ref|NC_011283.1	Klebsiella pneumoniae 342, complete genome
>gi|207855516	ref|NC_011294.1	Salmonella enterica subsp. enterica serovar Enteritidis str. P125109, complete genome
>gi|206895078	ref|NC_011295.1	Coprothermobacter proteolyticus DSM 5265, complete genome
>gi|206889172	ref|NC_011296.1	Thermodesulfovibrio yellowstonii DSM 11347, complete genome
>gi|206900094	ref|NC_011297.1	Dictyoglomus thermophilum H-6-12, complete genome
>gi|209693634	ref|NC_011312.1	Aliivibrio salmonicida LFI1238 chromosome 1, complete genome
>gi|209808847	ref|NC_011313.1	Aliivibrio salmonicida LFI1238 chromosome 2, complete genome
>gi|208433976	ref|NC_011333.1	Helicobacter pylori G27, complete genome
>gi|209395693	ref|NC_011353.1	Escherichia coli O157:H7 str. EC4115, complete genome
>gi|209542188	ref|NC_011365.1	Gluconacetobacter diazotrophicus PAl 5, complete genome
>gi|209547612	ref|NC_011369.1	Rhizobium leguminosarum bv. trifolii WSM2304, complete genome
>gi|209553988	ref|NC_011374.1	Ureaplasma urealyticum serovar 10 str. ATCC 33699, complete genome
>gi|209558587	ref|NC_011375.1	Streptococcus pyogenes NZ131, complete genome
>gi|209883160	ref|NC_011386.1	Oligotropha carboxidovorans OM5, complete genome
>gi|209917191	ref|NC_011415.1	Escherichia coli SE11, complete genome
>gi|289546492	ref|NC_011420.2	Rhodospirillum centenum SW chromosome, complete genome
>gi|210134201	ref|NC_011498.1	Helicobacter pylori P12, complete genome
>gi|212211668	ref|NC_011527.1	Coxiella burnetii CbuG_Q212, complete genome
>gi|212217688	ref|NC_011528.1	Coxiella burnetii CbuK_Q154, complete genome
>gi|212223144	ref|NC_011529.1	Thermococcus onnurineus NA1, complete genome
>gi|212550357	ref|NC_011565.1	Candidatus Azobacteroides pseudotrichonymphae genomovar. CFP2, complete genome
>gi|212632911	ref|NC_011566.1	Shewanella piezotolerans WP3, complete genome
>gi|212637849	ref|NC_011567.1	Anoxybacillus flavithermus WK1, complete genome
>gi|213155370	ref|NC_011586.1	Acinetobacter baumannii AB0057, complete genome
>gi|213690928	ref|NC_011593.1	Bifidobacterium longum subsp. infantis ATCC 15697, complete genome
>gi|215481761	ref|NC_011595.1	Acinetobacter baumannii AB307-0294, complete genome
>gi|215485161	ref|NC_011601.1	Escherichia coli O127:H6 str. E2348/69, complete genome
>gi|217076133	ref|NC_011653.1	Thermosipho africanus TCF52B, complete genome
>gi|217957581	ref|NC_011658.1	Bacillus cereus AH187, complete genome
>gi|217963303	ref|NC_011660.1	Listeria monocytogenes HCC23, complete genome
>gi|217966449	ref|NC_011661.1	Dictyoglomus turgidum DSM 6724, complete genome
>gi|237653092	ref|NC_011662.2	Thauera sp. MZ1T, complete genome
>gi|217971216	ref|NC_011663.1	Shewanella baltica OS223, complete genome
>gi|217976200	ref|NC_011666.1	Methylocella silvestris BL2, complete genome
>gi|218230750	ref|NC_011725.1	Bacillus cereus B4264, complete genome
>gi|218244892	ref|NC_011726.1	Cyanothece sp. PCC 8801, complete genome
>gi|218249165	ref|NC_011728.1	Borrelia burgdorferi ZS7, complete genome
>gi|218437013	ref|NC_011729.1	Cyanothece sp. PCC 7424, complete genome
>gi|218547440	ref|NC_011740.1	Escherichia fergusonii ATCC 35469, complete genome
>gi|218552585	ref|NC_011741.1	Escherichia coli IAI1, complete genome
>gi|218556939	ref|NC_011742.1	Escherichia coli S88, complete genome
>gi|218675786	ref|NC_011744.1	Vibrio splendidus LGP32 chromosome 2, complete genome
>gi|218687878	ref|NC_011745.1	Escherichia coli ED1a, complete genome
>gi|218693476	ref|NC_011748.1	Escherichia coli 55989, complete genome
>gi|218698419	ref|NC_011750.1	Escherichia coli IAI39, complete genome
>gi|218703261	ref|NC_011751.1	Escherichia coli UMN026, complete genome
>gi|218708088	ref|NC_011753.1	Vibrio splendidus LGP32 chromosome 1, complete genome
>gi|218528082	ref|NC_011757.1	Methylobacterium chloromethanicum CM4, complete genome
>gi|218665024	ref|NC_011761.1	Acidithiobacillus ferrooxidans ATCC 23270, complete genome
>gi|218883314	ref|NC_011766.1	Desulfurococcus kamchatkensis 1221n, complete genome
>gi|218777860	ref|NC_011768.1	Desulfatibacillum alkenivorans AK-01, complete genome
>gi|218885109	ref|NC_011769.1	Desulfovibrio vulgaris str. 'Miyazaki F', complete genome
>gi|218888746	ref|NC_011770.1	Pseudomonas aeruginosa LESB58, complete genome
>gi|218895141	ref|NC_011772.1	Bacillus cereus G9842, complete genome
>gi|218901206	ref|NC_011773.1	Bacillus cereus AH820, complete genome
>gi|219666071	ref|NC_011830.1	Desulfitobacterium hafniense DCB-2, complete genome
>gi|219846956	ref|NC_011831.1	Chloroflexus aggregans DSM 9485, complete genome
>gi|219850687	ref|NC_011832.1	Candidatus Methanosphaerula palustris E1-9c, complete genome
>gi|219681389	ref|NC_011833.1	Buchnera aphidicola str. 5A (Acyrthosiphon pisum), complete genome
>gi|219681945	ref|NC_011834.1	Buchnera aphidicola str. Tuc7 (Acyrthosiphon pisum), complete genome
>gi|219682499	ref|NC_011835.1	Bifidobacterium animalis subsp. lactis AD011, complete genome
>gi|219853343	ref|NC_011837.1	Clostridium kluyveri NBRC 12016, complete genome
>gi|219870279	ref|NC_011852.1	Haemophilus parasuis SH0165, complete genome
>gi|220903286	ref|NC_011883.1	Desulfovibrio desulfuricans subsp. desulfuricans str. ATCC 27774, complete genome
>gi|220905643	ref|NC_011884.1	Cyanothece sp. PCC 7425, complete genome
>gi|220910783	ref|NC_011886.1	Arthrobacter chlorophenolicus A6, complete genome
>gi|220915123	ref|NC_011891.1	Anaeromyxobacter dehalogenans 2CP-1, complete genome
>gi|220920054	ref|NC_011894.1	Methylobacterium nodulans ORS 2060, complete genome
>gi|221229343	ref|NC_011896.1	Mycobacterium leprae Br4923, complete genome
>gi|220927459	ref|NC_011898.1	Clostridium cellulolyticum H10, complete genome
>gi|220930850	ref|NC_011899.1	Halothermothrix orenii H 168, complete genome
>gi|221230948	ref|NC_011900.1	Streptococcus pneumoniae ATCC 700669, complete genome
>gi|220933193	ref|NC_011901.1	Thioalkalivibrio sp. HL-EbGR7, complete genome
>gi|221232939	ref|NC_011916.1	Caulobacter crescentus NA1000, complete genome
>gi|221368938	ref|NC_011958.1	Rhodobacter sphaeroides KD131 chromosome 2, complete genome
>gi|221632037	ref|NC_011959.1	Thermomicrobium roseum DSM 5159, complete genome
>gi|221638099	ref|NC_011963.1	Rhodobacter sphaeroides KD131 chromosome 1, complete genome
>gi|222093774	ref|NC_011969.1	Bacillus cereus Q1, complete genome
>gi|222098974	ref|NC_011978.1	Thermotoga neapolitana DSM 4359, complete genome
>gi|222053117	ref|NC_011979.1	Geobacter sp. FRC-32, complete genome
>gi|222080781	ref|NC_011983.1	Agrobacterium radiobacter K84 chromosome 2, complete genome
>gi|222084201	ref|NC_011985.1	Agrobacterium radiobacter K84 chromosome 1, complete genome
>gi|222106127	ref|NC_011988.1	Agrobacterium vitis S4 chromosome 2, complete genome
>gi|222147015	ref|NC_011989.1	Agrobacterium vitis S4 chromosome 1, complete genome
>gi|222109225	ref|NC_011992.1	Acidovorax ebreus TPSY, complete genome
>gi|222150250	ref|NC_011999.1	Macrococcus caseolyticus JCSC5402, complete genome
>gi|222152201	ref|NC_012004.1	Streptococcus uberis 0140J, complete genome
>gi|222474741	ref|NC_012026.1	Anaplasma marginale str. Florida, complete genome
>gi|222475682	ref|NC_012028.1	Halorubrum lacusprofundi ATCC 49239 chromosome 2, complete genome
>gi|222478439	ref|NC_012029.1	Halorubrum lacusprofundi ATCC 49239 chromosome 1, complete genome
>gi|222523302	ref|NC_012032.1	Chloroflexus sp. Y-400-fl, complete genome
>gi|222528057	ref|NC_012034.1	Anaerocellum thermophilum DSM 6725, complete genome
>gi|222823046	ref|NC_012039.1	Campylobacter lari RM2100, complete genome
>gi|224367124	ref|NC_012108.1	Desulfobacterium autotrophicum HRM2, complete genome
>gi|224372070	ref|NC_012115.1	Nautilia profundicola AmH, complete genome
>gi|224475494	ref|NC_012121.1	Staphylococcus carnosus subsp. carnosus TM300, complete genome
>gi|224581838	ref|NC_012125.1	Salmonella enterica subsp. enterica serovar Paratyphi C strain RKS4594, complete genome
>gi|224988383	ref|NC_012207.1	Mycobacterium bovis BCG str. Tokyo 172, complete genome
>gi|259906682	ref|NC_012214.1	Erwinia pyrifoliae Ep1/96 chromosome, complete genome
>gi|225618950	ref|NC_012225.1	Brachyspira hyodysenteriae WA1, complete genome
>gi|225629872	ref|NC_012416.1	Wolbachia sp. wRi, complete genome
>gi|225847840	ref|NC_012438.1	Sulfurihydrogenibium azorense Az-Fu1, complete genome
>gi|225849564	ref|NC_012440.1	Persephonella marina EX-H1, complete genome
>gi|225851546	ref|NC_012441.1	Brucella melitensis ATCC 23457 chromosome I, complete genome
>gi|225685871	ref|NC_012442.1	Brucella melitensis ATCC 23457 chromosome II, complete genome
>gi|225853611	ref|NC_012466.1	Streptococcus pneumoniae JJA, complete genome
>gi|225855735	ref|NC_012467.1	Streptococcus pneumoniae P1031, complete genome
>gi|225857809	ref|NC_012468.1	Streptococcus pneumoniae 70585, complete genome
>gi|225860012	ref|NC_012469.1	Streptococcus pneumoniae Taiwan19F-14, complete genome
>gi|225867617	ref|NC_012470.1	Streptococcus equi subsp. zooepidemicus, complete genome
>gi|225869487	ref|NC_012471.1	Streptococcus equi subsp. equi 4047, complete genome
>gi|225862057	ref|NC_012472.1	Bacillus cereus 03BB102, complete genome
>gi|225871699	ref|NC_012483.1	Acidobacterium capsulatum ATCC 51196, complete genome
>gi|226222639	ref|NC_012488.1	Listeria monocytogenes Clip81459, complete genome
>gi|226225406	ref|NC_012489.1	Gemmatimonas aurantiaca T-27, complete genome
>gi|226303489	ref|NC_012490.1	Rhodococcus erythropolis PR4, complete genome
>gi|226309587	ref|NC_012491.1	Brevibacillus brevis NBRC 100599, complete genome
>gi|226359415	ref|NC_012522.1	Rhodococcus opacus B4, complete genome
>gi|226354810	ref|NC_012526.1	Deinococcus deserti VCD115, complete genome
>gi|226938934	ref|NC_012559.1	Laribacter hongkongensis HLHK9, complete genome
>gi|226942170	ref|NC_012560.1	Azotobacter vinelandii DJ, complete genome
>gi|226947222	ref|NC_012563.1	Clostridium botulinum A2 str. Kyoto, complete genome
>gi|227080237	ref|NC_012578.1	Vibrio cholerae M66-2 chromosome I, complete genome
>gi|227811634	ref|NC_012580.1	Vibrio cholerae M66-2 chromosome II, complete genome
>gi|227812678	ref|NC_012581.1	Bacillus anthracis str. CDC 684, complete genome
>gi|227820587	ref|NC_012587.1	Rhizobium sp. NGR234, complete genome
>gi|227826411	ref|NC_012588.1	Sulfolobus islandicus M.14.25, complete genome
>gi|227829020	ref|NC_012589.1	Sulfolobus islandicus L.S.2.15, complete genome
>gi|227831830	ref|NC_012590.1	Corynebacterium aurimucosum ATCC 700975, complete genome
>gi|229577818	ref|NC_012622.1	Sulfolobus islandicus Y.G.57.14, complete genome
>gi|229580722	ref|NC_012623.1	Sulfolobus islandicus Y.N.15.51, complete genome
>gi|229583573	ref|NC_012632.1	Sulfolobus islandicus M.16.27, complete genome
>gi|229586230	ref|NC_012633.1	Rickettsia africae ESF-5, complete genome
>gi|237793320	ref|NC_012658.1	Clostridium botulinum Ba4 str. 657, complete genome
>gi|229599883	ref|NC_012659.1	Bacillus anthracis str. A0248, complete genome
>gi|229587578	ref|NC_012660.1	Pseudomonas fluorescens SBW25, complete genome
>gi|229605062	ref|NC_012667.1	Vibrio cholerae MJ-1236 chromosome 2, complete genome
>gi|229606122	ref|NC_012668.1	Vibrio cholerae MJ-1236 chromosome 1, complete genome
>gi|229818502	ref|NC_012669.1	Beutenbergia cavernae DSM 12333, complete genome
>gi|229915734	ref|NC_012673.1	Exiguobacterium sp. AT1b, complete genome
>gi|237802433	ref|NC_012686.1	Chlamydia trachomatis B/Jali20/OT, complete genome
>gi|237804348	ref|NC_012687.1	Chlamydia trachomatis B/TZ1A828/OT, complete genome
>gi|237806776	ref|NC_012691.1	Tolumonas auensis DSM 9187, complete genome
>gi|237810278	ref|NC_012695.1	Burkholderia pseudomallei MSHR346 chromosome I, complete genome
>gi|237784637	ref|NC_012704.1	Corynebacterium kroppenstedtii DSM 44385, complete genome
>gi|238023501	ref|NC_012721.1	Burkholderia glumae BGR1 chromosome 2, complete genome
>gi|238025684	ref|NC_012724.1	Burkholderia glumae BGR1 chromosome 1, complete genome
>gi|238618479	ref|NC_012726.1	Sulfolobus islandicus M.16.4, complete genome
>gi|238650213	ref|NC_012730.1	Rickettsia peacockii str. Rustic, complete genome
>gi|238892256	ref|NC_012731.1	Klebsiella pneumoniae NTUH-K2044, complete genome
>gi|238897251	ref|NC_012751.1	Candidatus Hamiltonella defensa 5AT (Acyrthosiphon pisum), complete genome
>gi|238899406	ref|NC_012759.1	Escherichia coli BW2952, complete genome
>gi|238915976	ref|NC_012778.1	Eubacterium eligens ATCC 27750, complete genome
>gi|238917983	ref|NC_012779.1	Edwardsiella ictaluri 93-146, complete genome
>gi|238922432	ref|NC_012781.1	Eubacterium rectale ATCC 33656, complete genome
>gi|239616411	ref|NC_012785.1	Kosmotoga olearia TBF 19.5.1, complete genome
>gi|239813019	ref|NC_012791.1	Variovorax paradoxus S110 chromosome 1, complete genome
>gi|239819985	ref|NC_012792.1	Variovorax paradoxus S110 chromosome 2, complete genome
>gi|239825584	ref|NC_012793.1	Geobacillus sp. WCH70, complete genome
>gi|239904639	ref|NC_012796.1	Desulfovibrio magneticus RS-1, complete genome
>gi|239916571	ref|NC_012803.1	Micrococcus luteus NCTC 2665, complete genome
>gi|240102057	ref|NC_012804.1	Thermococcus gammatolerans EJ3, complete genome
>gi|240047135	ref|NC_012806.1	Mycoplasma conjunctivae HRC/581, complete genome
>gi|240136783	ref|NC_012808.1	Methylobacterium extorquens AM1, complete genome
>gi|241190066	ref|NC_012814.1	Bifidobacterium animalis subsp. lactis Bl-04, complete genome
>gi|241195472	ref|NC_012815.1	Bifidobacterium animalis subsp. lactis DSM 10140, complete genome
>gi|240849682	ref|NC_012846.1	Bartonella grahamii as4aup, complete genome
>gi|241202755	ref|NC_012850.1	Rhizobium leguminosarum bv. trifolii WSM1325, complete genome
>gi|241661625	ref|NC_012856.1	Ralstonia pickettii 12D chromosome 1, complete genome
>gi|241665037	ref|NC_012857.1	Ralstonia pickettii 12D chromosome 2, complete genome
>gi|242237460	ref|NC_012880.1	Dickeya dadantii Ech703, complete genome
>gi|242277482	ref|NC_012881.1	Desulfovibrio salexigens DSM 2638, complete genome
>gi|242397997	ref|NC_012883.1	Thermococcus sibiricus MM 739, complete genome
>gi|251781468	ref|NC_012891.1	Streptococcus dysgalactiae subsp. equisimilis GGS_124 chromosome 1, complete genome
>gi|251787652	ref|NC_012912.1	Dickeya zeae Ech1591, complete genome
>gi|251791816	ref|NC_012913.1	Aggregatibacter aphrophilus NJ8700, complete genome
>gi|251794036	ref|NC_012914.1	Paenibacillus sp. JDR-2, complete genome
>gi|253686409	ref|NC_012917.1	Pectobacterium carotovorum subsp. carotovorum PC1, complete genome
>gi|253698656	ref|NC_012918.1	Geobacter sp. M21, complete genome
>gi|253750923	ref|NC_012924.1	Streptococcus suis SC84, complete genome
>gi|253752822	ref|NC_012925.1	Streptococcus suis P1/7, complete genome
>gi|253754647	ref|NC_012926.1	Streptococcus suis BM407, complete genome
>gi|253796915	ref|NC_012943.1	Mycobacterium tuberculosis KZN 1435, complete genome
>gi|253771435	ref|NC_012947.1	Escherichia coli BL21(DE3), complete genome
>gi|253795547	ref|NC_012960.1	Candidatus Hodgkinia cicadicola Dsem, complete genome
>gi|253987483	ref|NC_012962.1	Photorhabdus asymbiotica, complete genome
>gi|254160123	ref|NC_012967.1	Escherichia coli B str. REL606, complete genome
>gi|253995374	ref|NC_012968.1	Methylotenera mobilis JLW8, complete genome
>gi|253997713	ref|NC_012969.1	Methylovorus sp. SIP3-4, complete genome
>gi|254778738	ref|NC_012973.1	Helicobacter pylori B38, complete genome
>gi|254292376	ref|NC_012982.1	Hirschia baltica ATCC 49814, complete genome
>gi|254555169	ref|NC_012984.1	Lactobacillus plantarum JDM1, complete genome
>gi|255764459	ref|NC_012985.2	Candidatus Liberibacter asiaticus str. psy62, complete genome
>gi|254558653	ref|NC_012988.1	Methylobacterium extorquens DM4, complete genome
>gi|254784273	ref|NC_012997.1	Teredinibacter turnerae T7901, complete genome
>gi|254791136	ref|NC_013008.1	Escherichia coli O157:H7 str. TW14359, complete genome
>gi|254796400	ref|NC_013009.1	Neorickettsia risticii str. Illinois, complete genome
>gi|254804028	ref|NC_013016.1	Neisseria meningitidis alpha14, complete genome
>gi|255033817	ref|NC_013037.1	Dyadobacter fermentans DSM 18053, complete genome
>gi|255529916	ref|NC_013061.1	Pedobacter heparinus DSM 2366, complete genome
>gi|255534169	ref|NC_013062.1	Flavobacteriaceae bacterium 3519-10, complete genome
>gi|256374160	ref|NC_013093.1	Actinosynnema mirum DSM 43827, complete genome
>gi|256014795	ref|NC_013118.1	Brucella microti CCM 4915 chromosome 2, complete genome
>gi|256368465	ref|NC_013119.1	Brucella microti CCM 4915 chromosome 1, complete genome
>gi|256370581	ref|NC_013123.1	Candidatus Sulcia muelleri SMDSEM, complete genome
>gi|256370824	ref|NC_013124.1	Acidimicrobium ferrooxidans DSM 10331, complete genome
>gi|256389232	ref|NC_013131.1	Catenulispora acidiphila DSM 44928, complete genome
>gi|256419057	ref|NC_013132.1	Chitinophaga pinensis DSM 2588, complete genome
>gi|256809973	ref|NC_013156.1	Methanocaldococcus fervens AG86, complete genome
>gi|257051090	ref|NC_013158.1	Halorhabdus utahensis DSM 12940, complete genome
>gi|257054089	ref|NC_013159.1	Saccharomonospora viridis DSM 43017, complete genome
>gi|257057919	ref|NC_013161.1	Cyanothece sp. PCC 8802, complete genome
>gi|256818848	ref|NC_013162.1	Capnocytophaga ochracea DSM 7271, complete genome
>gi|257062754	ref|NC_013165.1	Slackia heliotrinireducens DSM 20476, complete genome
>gi|256821228	ref|NC_013166.1	Kangiella koreensis DSM 16069, complete genome
>gi|256823905	ref|NC_013169.1	Kytococcus sedentarius DSM 20547, complete genome
>gi|256826460	ref|NC_013170.1	Cryptobacterium curtum DSM 15641, complete genome
>gi|257065520	ref|NC_013171.1	Anaerococcus prevotii DSM 20548, complete genome
>gi|257067223	ref|NC_013172.1	Brachybacterium faecium DSM 4810, complete genome
>gi|256827818	ref|NC_013173.1	Desulfomicrobium baculatum DSM 4028, complete genome
>gi|256831255	ref|NC_013174.1	Jonesia denitrificans DSM 20603, complete genome
>gi|257124814	ref|NC_013192.1	Leptotrichia buccalis DSM 1135, complete genome
>gi|257091663	ref|NC_013194.1	Candidatus Accumulibacter phosphatis clade IIA str. UW-1, complete genome
>gi|258506995	ref|NC_013198.1	Lactobacillus rhamnosus GG, complete genome
>gi|258538191	ref|NC_013199.1	Lactobacillus rhamnosus Lc 705, complete genome
>gi|257386085	ref|NC_013202.1	Halomicrobium mukohataei DSM 12286, complete genome
>gi|257783814	ref|NC_013203.1	Atopobium parvulum DSM 20469, complete genome
>gi|257789778	ref|NC_013204.1	Eggerthella lenta DSM 2243, complete genome
>gi|258510020	ref|NC_013205.1	Alicyclobacillus acidocaldarius subsp. acidocaldarius DSM 446, complete genome
>gi|258541105	ref|NC_013209.1	Acetobacter pasteurianus IFO 3283-01, complete genome
>gi|258513366	ref|NC_013216.1	Desulfotomaculum acetoxidans DSM 771, complete genome
>gi|260060589	ref|NC_013222.1	Robiginitalea biformata HTCC2501, complete genome
>gi|258404138	ref|NC_013223.1	Desulfohalobium retbaense DSM 5692, complete genome
>gi|258650271	ref|NC_013235.1	Nakamurella multipartita DSM 44233, complete genome
>gi|260595792	ref|NC_013282.1	Cronobacter turicensis z3032, complete genome
>gi|260681769	ref|NC_013315.1	Clostridium difficile CD196, complete genome
>gi|260685375	ref|NC_013316.1	Clostridium difficile R20291, complete genome
>gi|260842239	ref|NC_013353.1	Escherichia coli O103:H2 str. 12009, complete genome
>gi|260752245	ref|NC_013355.1	Zymomonas mobilis subsp. mobilis NCIB 11163, complete genome
>gi|260853213	ref|NC_013361.1	Escherichia coli O26:H11 str. 11368, complete genome
>gi|260866153	ref|NC_013364.1	Escherichia coli O111:H- str. 11128, complete genome
>gi|260891930	ref|NC_013385.1	Ammonifex degensii KC4, complete genome
>gi|261403876	ref|NC_013406.1	Geobacillus sp. Y412MC10, complete genome
>gi|261402131	ref|NC_013407.1	Methanocaldococcus vulcanius M7, complete genome
>gi|261414414	ref|NC_013410.1	Fibrobacter succinogenes subsp. succinogenes S85, complete genome
>gi|261417500	ref|NC_013411.1	Geobacillus sp. Y412MC61, complete genome
>gi|261866721	ref|NC_013416.1	Aggregatibacter actinomycetemcomitans D11S-1, complete genome
>gi|261749098	ref|NC_013418.1	Blattabacterium sp. (Periplaneta americana) str. BPLAN, complete genome
>gi|261819370	ref|NC_013421.1	Pectobacterium wasabiae WPP163, complete genome
>gi|261854630	ref|NC_013422.1	Halothiobacillus neapolitanus c2, complete genome
>gi|262193326	ref|NC_013440.1	Haliangium ochraceum DSM 14365, complete genome
>gi|262200046	ref|NC_013441.1	Gordonia bronchialis DSM 43247, complete genome
>gi|264676136	ref|NC_013446.1	Comamonas testosteroni CNB-2, complete genome
>gi|269201690	ref|NC_013450.1	Staphylococcus aureus subsp. aureus ED98, complete genome
>gi|262340793	ref|NC_013454.1	Blattabacterium sp. (Blattella germanica) str. Bge, complete genome
>gi|262392383	ref|NC_013456.1	Vibrio sp. Ex25 chromosome 1, complete genome
>gi|262395299	ref|NC_013457.1	Vibrio sp. Ex25 chromosome 2, complete genome
>gi|268315578	ref|NC_013501.1	Rhodothermus marinus DSM 4252, complete genome
>gi|268318562	ref|NC_013504.1	Lactobacillus johnsonii FI9785, complete genome
>gi|269137358	ref|NC_013508.1	Edwardsiella tarda EIB202, complete genome
>gi|269124277	ref|NC_013510.1	Thermomonospora curvata DSM 43183, complete genome
>gi|269114774	ref|NC_013511.1	Mycoplasma hominis, complete genome
>gi|268678642	ref|NC_013512.1	Sulfurospirillum deleyianum DSM 6946, complete genome
>gi|269122800	ref|NC_013515.1	Streptobacillus moniliformis DSM 12112, complete genome
>gi|269118642	ref|NC_013517.1	Sebaldella termitidis ATCC 33386, complete genome
>gi|269797069	ref|NC_013520.1	Veillonella parvula DSM 2008, complete genome
>gi|269791619	ref|NC_013522.1	Thermanaerovibrio acidaminovorans DSM 6589, complete genome
>gi|269836033	ref|NC_013523.1	Sphaerobacter thermophilus DSM 20745 chromosome 1, complete genome
>gi|269928379	ref|NC_013524.1	Sphaerobacter thermophilus DSM 20745 chromosome 2, complete genome
>gi|269925123	ref|NC_013525.1	Thermobaculum terrenum ATCC BAA-798 chromosome 1, complete genome
>gi|269838913	ref|NC_013526.1	Thermobaculum terrenum ATCC BAA-798 chromosome 2, complete genome
>gi|269954810	ref|NC_013530.1	Xylanimonas cellulosilytica DSM 15894, complete genome
>gi|269958255	ref|NC_013532.1	Anaplasma centrale str. Israel, complete genome
>gi|270307451	ref|NC_013552.1	Dehalococcoides sp. VS, complete genome
>gi|271498578	ref|NC_013592.1	Dickeya dadantii Ech586, complete genome
>gi|271961609	ref|NC_013595.1	Streptosporangium roseum DSM 43021, complete genome
>gi|281411444	ref|NC_013642.1	Thermotoga naphthophila RKU-10, complete genome
>gi|281490498	ref|NC_013656.1	Lactococcus lactis subsp. lactis KF147, complete genome
>gi|282162670	ref|NC_013665.1	Methanocella paludicola SANAE, complete genome
>gi|283454959	ref|NC_013714.1	Bifidobacterium dentium Bd1, complete genome
>gi|283457089	ref|NC_013715.1	Rothia mucilaginosa DY-18, complete genome
>gi|283783779	ref|NC_013716.1	Citrobacter rodentium ICC168, complete genome
>gi|283777802	ref|NC_013720.1	Pirellula staleyi DSM 6068, complete genome
>gi|283782520	ref|NC_013721.1	Gardnerella vaginalis 409-05, complete genome
>gi|285016821	ref|NC_013722.1	Xanthomonas albilineans, complete genome
>gi|284027999	ref|NC_013729.1	Kribbella flavida DSM 17836, complete genome
>gi|284034943	ref|NC_013730.1	Spirosoma linguale DSM 74, complete genome
>gi|284041471	ref|NC_013739.1	Conexibacter woesei DSM 14684, complete genome
>gi|284047386	ref|NC_013740.1	Acidaminococcus fermentans DSM 20731, complete genome
>gi|284161128	ref|NC_013741.1	Archaeoglobus profundus DSM 5631, complete genome
>gi|284163295	ref|NC_013743.1	Haloterrigena turkmenica DSM 5511, complete genome
>gi|284988629	ref|NC_013757.1	Geodermatophilus obscurus DSM 43160, complete genome
>gi|284800255	ref|NC_013766.1	Listeria monocytogenes 08-5578, complete genome
>gi|284993440	ref|NC_013768.1	Listeria monocytogenes 08-5923, complete genome
>gi|284996407	ref|NC_013769.1	Sulfolobus islandicus L.D.8.5, complete genome
>gi|284928601	ref|NC_013771.1	Cyanobacterium UCYN-A, complete genome
>gi|288559258	ref|NC_013790.1	Methanobrevibacter ruminantium M1 chromosome, complete genome
>gi|288553026	ref|NC_013791.1	Bacillus pseudofirmus OF4 chromosome, complete genome
>gi|288904223	ref|NC_013798.1	Streptococcus gallolyticus UCN34, complete genome
>gi|288817321	ref|NC_013799.1	Hydrogenobacter thermophilus TK-6, complete genome
>gi|288930407	ref|NC_013849.1	Ferroglobus placidus DSM 10642 chromosome, complete genome
>gi|288932888	ref|NC_013850.1	Klebsiella variicola At-22 chromosome, complete genome
>gi|288939764	ref|NC_013851.1	Allochromatium vinosum DSM 180 chromosome, complete genome
>gi|289166909	ref|NC_013853.1	Streptococcus mitis B6, complete genome
>gi|288956841	ref|NC_013854.1	Azospirillum sp. B510, complete genome
>gi|289163353	ref|NC_013861.1	Legionella longbeachae NSW150, complete genome
>gi|289191496	ref|NC_013887.1	Methanocaldococcus sp. FS406-22 chromosome, complete genome
>gi|289207187	ref|NC_013889.1	Thioalkalivibrio sp. K90mix chromosome, complete genome
>gi|289431955	ref|NC_013890.1	Dehalococcoides sp. GT chromosome, complete genome
>gi|289433373	ref|NC_013891.1	Listeria seeligeri serovar 1/2b str. SLCC3954, complete genome
>gi|290473094	ref|NC_013892.1	Xenorhabdus bovienii SS-2004, complete genome
>gi|289549371	ref|NC_013893.1	Staphylococcus lugdunensis HKU09-01 chromosome, complete genome
>gi|289547777	ref|NC_013894.1	Thermocrinis albus DSM 14484 chromosome, complete genome
>gi|289449351	ref|NC_013895.1	Clostridiales genomosp. BVAB3 str. UPII9-5 chromosome, complete genome
>gi|289577265	ref|NC_013921.1	Thermoanaerobacter italicus Ab9 chromosome, complete genome
>gi|289579696	ref|NC_013922.1	Natrialba magadii ATCC 43099 chromosome, complete genome
>gi|289595678	ref|NC_013926.1	Aciduliprofundum boonei T469 chromosome, complete genome
>gi|290579526	ref|NC_013928.1	Streptococcus mutans NN2025, complete genome
>gi|290954631	ref|NC_013929.1	Streptomyces scabiei 87.22, complete genome
>gi|189485003	ref|NS_000191.1	Uncultured Termite group 1 bacterium phylotype Rs-D17, complete genome
