# Supplementary material for: Gut Microbial Gene Expression in Mother-Fed and Formula-Fed Piglets
Source: PLoS One. 2010 Aug 27;5(8):e12459. doi: 10.1371/journal.pone.0012459 (PMC2929194; doi:10.1371/journal.pone.0012459)
Supplement: Table S3 — Complete list of differentially abundant transcripts assigned to SEED subsystems in MF and FF piglets. Relative abundance of transcripts represents the number of sequences assigned to a subsystem for an individual animal divided by the total number of sequences for that animal. Mean relative abundance represents the average of these values in either the MF or FF treatment groups. A treatment group was considered to be enriched in transcripts assigned to a SEED subsystem if the p value was less than 0.05 for Level 1 subsystems and less than 0.03 for Level 3 subsystem. Subsystems with a mean relative abundance less than 0.0005 in both MF and FF groups were excluded. (0.03 MB XLS) [file pone.0012459.s004.xls]

## Sheet: Table S3
	Mother fed		Formula fed		p value
	Mean relative abundance	Standard error	Mean relative abundance	Standard error
SEED Level 1 Subsystem
Prophage	9.7617e-05	6.05665e-05	0.000381342	2.60443e-05	0.00513793
Amino_Acids_and_Derivatives	0.0741496	0.00292906	0.0610818	0.0021633	0.0087931
Potassium_metabolism	0.00373575	0.000439462	0.00180689	0.000463356	0.0167241
Respiration	0.0360635	0.00126617	0.0423239	0.00179432	0.0184138
Motility_and_Chemotaxis	0.0145665	0.00317177	0.00654808	0.00081452	0.0399655
SEED Level 3 Subsystem
Arginine_Biosynthesis	0.00647783	0.000663725	0.00199355	0.000283922	0.000674157
Na(+)_H(+)_antiporter	0.000808203	7.44078e-05	0.000184411	0.000107888	0.00298876
Anaerobic_benzoate_metabolism	0.00189955	0.000181029	0.000566387	0.000225491	0.00337079
LOS_core_oligosaccharide_biosynthesis	0.00111454	0.000115795	0.000348222	0.000119528	0.00341573
Aromatic_amino_acid_interconversions_with_aryl_acids	0.000755226	0.000185742	0.00199482	0.000220392	0.00417978
High_affinity_phosphate_transporter_and_control_of_PHO_regulon	0.000592496	3.78557e-05	0.000408519	2.04065e-05	0.00440449
CBSS-266117.6.peg.2476	0.00137419	0.000303128	0.00476075	0.000732025	0.00444944
Bacterial_Chemotaxis	0.00573222	0.000576897	0.00262757	0.000507439	0.00548315
Proline__4-hydroxyproline_uptake_and_utilization	0.0115803	0.000487393	0.00809993	0.000732254	0.00651685
Mannitol_Utilization	0.000499544	0.000122254	0.0011558	0.000129016	0.00838202
CBSS-269801.1.peg.1715	0.00125941	0.000155334	0.000632627	0.000100166	0.0113483
Ribosome_SSU_eukaryotic_and_archaeal	0.00193554	0.000475112	0.000205761	0.000205761	0.0117753
rRNA_modification_Bacteria	0.00294175	0.000466822	0.00129105	0.000179368	0.012382
Terminal_cytochrome_C_oxidases	0.00067101	0.000179476	5.43537e-05	5.43537e-05	0.0125169
L-Arabinose_utilization	0.00150499	0.000326862	0.00343941	0.000490176	0.0126742
dTDP-rhamnose_synthesis	0.00150841	8.68429e-05	0.000735391	0.000223056	0.0133034
Aromatic_Amin_Catabolism	0.000779669	0.00015753	0.000184411	0.000107888	0.0154157
Ribosome_biogenesis_bacterial	0.00261993	0.000316876	0.00118523	0.000333934	0.0154607
CBSS-176299.4.peg.1996	0.00924714	0.000675412	0.0128934	0.000972605	0.0160225
Glycine_and_Serine_Utilization	0.00365232	0.000454208	0.00562475	0.000454744	0.016427
Methanogenesis	0.00293536	0.000877952	0.000205761	0.000205761	0.0172584
Glutathione-regulated_potassium-efflux_system_and_associated_functions	0.00373575	0.000439462	0.00180689	0.000463356	0.017573
Ribosome_LSU_eukaryotic_and_archaeal	0.00408328	0.000969224	0.000617284	0.000617284	0.0176854
ECF_class_transporters	0.000645873	0.000148209	0.000102881	0.000102881	0.0182022
Translation_factors_bacterial	0.00603395	0.000606584	0.00383772	0.000428319	0.0198652
Glycine_cleavage_system	0.00232224	0.000462145	0.000598007	0.000355929	0.0199775
Aromatic_amino_acid_degradation	0.000880683	0.000105924	0.000283655	0.000172468	0.0201124
CBSS-251221.1.peg.1863	0.00141408	0.00028378	0.000474643	0.000173038	0.0241573
Alanine_biosynthesis	0.00112423	0.000294538	0.000251285	9.5225e-05	0.0243146
Purine_Utilization	0.00147521	0.000309239	0.00483939	0.00116623	0.0256854
Ton_and_Tol_transport_systems	0.00953775	0.00123257	0.0195612	0.00344319	0.0272135
Phosphoenolpyruvate_phosphomutase	3.52262e-05	3.52262e-05	0.0005841	0.000198082	0.0281798
Terminal_cytochrome_oxidases	0.000590849	0.000215775	0.00148267	0.000248146	0.0289663
Oxidative_stress	0.0267064	0.00419582	0.013997	0.0020969	0.0291011
Histidine_Degradation	0.00203473	0.000281169	0.000872775	0.00032521	0.0293933
